# Supplementary material for: Association of GTF2I, NFKB1, and TYK2 Regional Polymorphisms With Systemic Sclerosis in a Chinese Han Population
Source: Front Immunol. 2021 Jun 23;12:640083. doi: 10.3389/fimmu.2021.640083 (PMC8261294; doi:10.3389/fimmu.2021.640083)
Supplement: Supplementary file 1 [file DataSheet_1.xlsx]

## Sheet: Supplementary Table 1
Supplementary Table 1. Annotation of epigenetics regulatory features for all the SNPs. Functional characteristics for each SNP such as protein binding sites, Motif binding, DNAse, Promoter and Enhancer activity were extracted from Haploreg.
CHR	Position	Gene	SNP	Ref	Alt	AFR	ASN	EUR	Promoter	Enhancer	DNAse	Proteins bound	Motifs	eQTL	GWAS hits
7	74711703	GTF2I	rs117026326	C	T	0	0.09	0.02					CCNT2,CEBPB,EBF,GR,NRSF,Pax		Sjögren’s syndrome
7	74619286	GTF2I	rs73366469	T	C	0.18	0.12	0.07		ESC, ESDR, IPSC, BRN, MUS, LIV	ESC,BLD		AP-2,CTCF,ELF1,Ets,Nrf1,RXRA,Rad21,TCF12	AC138783.12	Systemic lupus erythematosus
4	102522412	NFKB1	rs1599961	G	A	0.49	0.42	0.42		ESC,IPSC,ESDR,BLD,SKIN,BRN,MUS,GI,LIV	BLD		DMRT5	COL9A2,BDH2,AF213884.2,MANBA,NFKB1
19	10364976	TYK2	rs2304256	C	A	0.12	0.47	0.28		LIV,BRN			BDP1,Smad4	ENSG00000105397.7_10475527_10475724,TYK2	Type 1 diabetes mellitus,primary biliary cirrhosis,systemic lupus erythematosus

## Sheet: Supplementary Table 2
Supplementary Table 2. Top possible factors altered by variant effect.
ID	Genotype	Factor	Motif	Variant Affinity Effect	Binding Affinity Change	Effect P-value	Allele Orientation	Relative Position	Start	End	Strand
rs117026326	C/T	CHD2	CHD2_HM02832	218.10	-3.254381 -> -8.639343	3.7500E-03	Probably increase binding	2	74126033	74126043	+
rs117026326	C/T	DNMT1	DNMT1_HM00745	28.32	-6.343562 -> -3.0	3.0010E-02	Probably decrease binding	7	74126028	74126037	-
rs117026326	C/T	ZBTB7A	ZBTB7A_HM02801	16.15	-8.266422 -> -5.484635	5.6270E-02	Probably decrease binding	7	74126028	74126035	+
rs117026326	C/T	CEBPB	CEBPB_HM02848	15.68	-6.477903 -> -9.230523	5.7970E-02	Probably increase binding	9	74126026	74126034	-
rs117026326	C/T	RAD21	RAD21_HM02741	13.35	-7.048149 -> -4.456301	7.0010E-02	Probably decrease binding	10	74126025	74126035	-
rs73366469	T/C	DNMT1	DNMT1_HM00745	1310.16	-3.0 -> -10.177908	5.8119E-04	Probably increase binding	7	74033594	74033603	-
rs73366469	T/C	SETDB1	SETDB1_HM02743	59.98	-3.577251 -> -7.671309	1.4370E-02	Probably increase binding	9	74033592	74033601	+
rs73366469	T/C	THAP1	THAP1_HM06200	46.27	-3.845471 -> -7.679931	1.8360E-02	Probably increase binding	4	74033597	74033605	-
rs73366469	T/C	ZBTB1	ZBTB1_HM00731	37.74	-5.364441 -> -8.995213	2.2290E-02	Probably increase binding	6	74033595	74033604	+
rs73366469	T/C	TAF2	TAF2_HM07218	20.50	-3.252291 -> -6.272755	4.2950E-02	Probably increase binding	3	74033598	74033605	+
rs1599961	G/A	CEBPA	CEBPA_HM02188	43.08	-7.262986 -> -3.499863	1.9630E-02	Probably decrease binding	5	103443565	103443574	-
rs1599961	G/A	ZBTB7A	ZBTB7A_HM09071	10.19	-5.719589 -> -3.398014	9.2260E-02	Probably decrease binding	10	103443560	103443570	-
rs1599961	G/A	REST	REST_HM02744	8.80	-7.173011 -> -4.997755	1.0699E-01	Probably decrease binding	8	103443562	103443569	+
rs1599961	G/A	PAX1	PAX1_HM00176	7.63	-5.032391 -> -3.0	1.2284E-01	Probably decrease binding	11	103443559	103443575	-
rs1599961	G/A	TBP	TBP_HM01155	6.83	-4.179359 -> -6.100366	1.3554E-01	Probably increase binding	7	103443563	103443572	+
rs2304256	C/A	CHD8	CHD8_HM06731	243.72	-5.429086 -> -10.925115	3.2900E-03	Probably increase binding	8	10475645	10475652	-
rs2304256	C/A	GABPA	GABPA_HM00104	15.23	-3.0 -> -5.723561	5.9880E-02	Probably increase binding	6	10475647	10475656	+
rs2304256	C/A	FOS	FOS_HM02250	10.79	-5.68337 -> -3.304357	8.6980E-02	Probably decrease binding	7	10475646	10475657	+
rs2304256	C/A	CHD8	CHD8_HM06728	8.90	-5.604546 -> -3.418522	1.0583E-01	Probably decrease binding	6	10475647	10475654	+
rs2304256	C/A	EP300	EP300_HM10123	8.13	-5.095842 -> -3.0	1.1561E-01	Probably decrease binding	8	10475645	10475658	+

## Sheet: Supplementary Table 3
Supplementary Table 3. Roadmap Epigenomics Signals.
ID	chr	chromStart	chromEnd	Signal	-logP	CellID	CellName	MarkType
rs117026326	7	74118788	74134814	10.22709	37.25588	E023	Mesenchymal Stem Cell Derived Adipocyte Cultured Cells	E023-H3K36me3
rs117026326	7	74118813	74134977	12.08615	35.00643	E049	Mesenchymal Stem Cell Derived Chondrocyte Cultured Cells	E049-H3K36me3
rs117026326	7	74119227	74126825	11.73913	27.32034	E010	H9 Derived Neuron Cultured Cells	E010-H3K36me3
rs117026326	7	74122107	74127477	12.87408	37.21510	E013	hESC Derived CD56+ Mesoderm Cultured Cells	E013-H3K36me3
rs117026326	7	74122222	74134828	10.28558	31.30967	E025	Adipose Derived Mesenchymal Stem Cell Cultured Cells	E025-H3K36me3
rs117026326	7	74122528	74126409	10.28533	31.30914	E016	HUES64 Cells	E016-H3K36me3
rs117026326	7	74122530	74128529	4.85168	12.81706	E026	Bone Marrow Derived Cultured Mesenchymal Stem Cells	E026-H3K36me3
rs117026326	7	74122544	74135893	10.02407	30.14838	E014	HUES48 Cells	E014-H3K36me3
rs117026326	7	74122581	74128448	12.21429	33.27981	E058	Foreskin Keratinocyte Primary Cells skin03	E058-H3K36me3
rs117026326	7	74122624	74128567	7.41957	24.06651	E011	hESC Derived CD184+ Endoderm Cultured Cells	E011-H3K36me3
rs117026326	7	74122661	74126288	8.61357	21.61715	E044	Primary T regulatory cells from peripheral blood	E044-H3K36me3
rs117026326	7	74122733	74129006	7.25000	18.36732	E129	Osteoblast Primary Cells	E129-H3K36me3
rs117026326	7	74123727	74128477	5.51192	16.00722	E043	Primary T helper cells from peripheral blood	E043-H3K36me3
rs117026326	7	74124042	74126931	5.25929	10.94706	E041	Primary T helper cells PMA-I stimulated	E041-H3K36me3
rs117026326	7	74124116	74127526	8.50000	23.51211	E061	Foreskin Melanocyte Primary Cells skin03	E061-H3K36me3
rs117026326	7	74124186	74128278	10.36447	25.48073	E015	HUES6 Cells	E015-H3K36me3
rs117026326	7	74124207	74127103	7.46939	14.13800	E032	Primary B cells from peripheral blood	E032-H3K36me3
rs117026326	7	74124233	74128471	6.00763	16.05737	E020	iPS-20b Cells	E020-H3K36me3
rs117026326	7	74124270	74129940	13.60244	36.52390	E051	Primary hematopoietic stem cells G-CSF-mobilized Male	E051-H3K36me3
rs117026326	7	74124294	74126563	9.79021	22.71685	E009	H9 Derived Neuronal Progenitor Cultured Cells	E009-H3K36me3
rs117026326	7	74124411	74126333	7.09545	15.67716	E019	iPS-18 Cells	E019-H3K36me3
rs117026326	7	74124596	74126152	7.85662	14.33955	E029	Primary monocytes from peripheral blood	E029-H3K36me3
rs117026326	7	74124847	74127408	5.62362	14.35479	E050	Primary hematopoietic stem cells G-CSF-mobilized Female	E050-H3K36me3
rs117026326	7	74125000	74126746	7.14122	13.02323	E054	Ganglion Eminence derived primary cultured neurospheres	E054-H3K36me3
rs117026326	7	74125112	74126939	6.68990	13.23194	E063	Adipose Nuclei	E063-H3K36me3
rs117026326	7	74125156	74126187	4.00000	7.99138	E024	ES-UCSF4 Cells	E024-H3K36me3
rs117026326	7	74125156	74126257	4.45060	7.66459	E046	Primary Natural Killer cells from peripheral blood	E046-H3K36me3
rs117026326	7	74125175	74126302	8.46228	23.96354	E124	Monocytes-CD14+ RO01746 Primary Cells	E124-H3K36me3
rs117026326	7	74125187	74126292	6.25000	14.51252	E077	Duodenum Mucosa	E077-H3K36me3
rs117026326	7	74125196	74127703	7.79199	14.67777	E012	hESC Derived CD56+ Ectoderm Cultured Cells	E012-H3K36me3
rs117026326	7	74125233	74126173	3.27725	6.40804	E028	Breast variant Human Mammary Epithelial Cells (vHMEC)	E028-H3K36me3
rs117026326	7	74125389	74126303	5.49493	8.58309	E001	ES-I3 Cells	E001-H3K36me3
rs117026326	7	74125497	74128380	10.05169	23.18212	E115	Dnd41 TCell Leukemia Cell Line	E115-H3K36me3
rs117026326	7	74125501	74127449	6.09849	12.16969	E034	Primary T cells from peripheral blood	E034-H3K36me3
rs117026326	7	74125512	74127440	7.58700	18.09014	E093	Fetal Thymus	E093-H3K36me3
rs117026326	7	74125515	74126311	3.57685	5.38030	E076	Colon Smooth Muscle	E076-H3K36me3
rs117026326	7	74125519	74127371	2.75000	5.34426	E055	Foreskin Fibroblast Primary Cells skin01	E055-H3K36me3
rs117026326	7	74125522	74126090	5.35834	9.36191	E062	Primary mononuclear cells from peripheral blood	E062-H3K36me3
rs117026326	7	74125523	74126893	5.76205	12.70837	E017	IMR90 fetal lung fibroblasts Cell Line	E017-H3K36me3
rs117026326	7	74125527	74127536	8.64296	16.15278	E036	Primary hematopoietic stem cells short term culture	E036-H3K36me3
rs117026326	7	74125556	74126932	7.28843	14.72320	E088	Fetal Lung	E088-H3K36me3
rs117026326	7	74125568	74126195	5.72943	7.90096	E057	Foreskin Keratinocyte Primary Cells skin02	E057-H3K36me3
rs117026326	7	74125604	74127086	7.96610	13.07560	E089	Fetal Muscle Trunk	E089-H3K36me3
rs117026326	7	74125617	74126253	5.03340	8.46928	E052	Muscle Satellite Cultured Cells	E052-H3K36me3
rs117026326	7	74125619	74126328	3.34613	4.79185	E091	Placenta	E091-H3K36me3
rs117026326	7	74125634	74126095	5.56736	11.55548	E084	Fetal Intestine Large	E084-H3K36me3
rs117026326	7	74125639	74128325	8.01947	21.45490	E011	hESC Derived CD184+ Endoderm Cultured Cells	E011-H3K9me3
rs117026326	7	74125648	74128943	11.28792	33.40644	E114	A549 EtOH 0.02pct Lung Carcinoma Cell Line	E114-H3K36me3
rs117026326	7	74125662	74126472	5.00571	10.09152	E045	Primary T cells effector/memory enriched from peripheral blood	E045-H3K36me3
rs117026326	7	74125693	74126358	3.94158	6.27274	E040	Primary T helper memory cells from peripheral blood 1	E040-H3K36me3
rs117026326	7	74125743	74126303	4.24903	7.09410	E013	hESC Derived CD56+ Mesoderm Cultured Cells	E013-H3K9me3
rs117026326	7	74125766	74126497	3.76561	7.46792	E038	Primary T helper naive cells from peripheral blood	E038-H3K36me3
rs117026326	7	74125773	74126664	5.19581	10.11470	E071	Brain Hippocampus Middle	E071-H3K36me3
rs117026326	7	74125791	74126254	5.25828	10.94505	E078	Duodenum Smooth Muscle	E078-H3K36me3
rs117026326	7	74125791	74126356	3.60382	4.33257	E116	GM12878 Lymphoblastoid Cells	E116-H3K36me3
rs117026326	7	74125813	74126153	4.65541	8.12309	E042	Primary T helper 17 cells PMA-I stimulated	E042-H3K36me3
rs117026326	7	74125813	74126609	9.13208	20.98474	E080	Fetal Adrenal Gland	E080-H3K36me3
rs117026326	7	74125815	74126346	6.43288	12.77469	E121	HSMM cell derived Skeletal Muscle Myotubes Cells	E121-H3K36me3
rs117026326	7	74125820	74126175	3.67074	5.08715	E095	Left Ventricle	E095-H3K36me3
rs117026326	7	74125820	74126396	5.71388	10.33332	E101	Rectal Mucosa Donor 29	E101-H3K36me3
rs117026326	7	74125824	74126136	4.18067	4.84890	E115	Dnd41 TCell Leukemia Cell Line	E115-H3K79me2
rs117026326	7	74125828	74126257	4.88969	7.60353	E106	Sigmoid Colon	E106-H3K36me3
rs117026326	7	74125830	74126609	6.52297	10.38038	E090	Fetal Muscle Leg	E090-H3K36me3
rs117026326	7	74125837	74126294	7.62178	17.08905	E114	A549 EtOH 0.02pct Lung Carcinoma Cell Line	E114-H3K79me2
rs117026326	7	74125848	74126163	4.46947	6.63361	E007	H1 Derived Neuronal Progenitor Cultured Cells	E007-H3K27me3
rs117026326	7	74125850	74126250	.	.	E071	Brain Hippocampus Middle	E071-H3K79me2
rs117026326	7	74125853	74126054	3.03020	4.14638	E107	Skeletal Muscle Male	E107-H3K36me3
rs117026326	7	74125859	74126063	3.01105	3.48444	E042	Primary T helper 17 cells PMA-I stimulated	E042-H3K27ac
rs117026326	7	74125865	74126149	3.79747	5.52722	E009	H9 Derived Neuronal Progenitor Cultured Cells	E009-H3K9me3
rs117026326	7	74125875	74126300	.	.	E066	Liver	E066-H3K79me2
rs117026326	7	74125879	74126108	3.50277	4.81148	E016	HUES64 Cells	E016-H3K9me3
rs117026326	7	74125885	74126260	4.74879	7.37275	E125	NH-A Astrocytes Primary Cells	E125-H3K36me3
rs117026326	7	74125891	74126234	3.96669	4.93785	E127	NHEK-Epidermal Keratinocyte Primary Cells	E127-H3K36me3
rs117026326	7	74125898	74126335	4.71309	7.02650	E027	Breast Myoepithelial Primary Cells	E027-H3K36me3
rs117026326	7	74125899	74126460	5.28391	10.99627	E039	Primary T helper naive cells from peripheral blood	E039-H3K36me3
rs117026326	7	74125900	74126175	.	.	E025	Adipose Derived Mesenchymal Stem Cell Cultured Cells	E025-H3K79me2
rs117026326	7	74125900	74126200	.	.	E033	Primary T cells from cord blood	E033-H3K79me2
rs117026326	7	74125900	74126225	.	.	E009	H9 Derived Neuronal Progenitor Cultured Cells	E009-H3K79me2
rs117026326	7	74125900	74126225	.	.	E061	Foreskin Melanocyte Primary Cells skin03	E061-H3K79me2
rs117026326	7	74125905	74126794	4.48557	6.65969	E099	Placenta Amnion	E099-H3K36me3
rs117026326	7	74125910	74126133	4.41166	4.72128	E033	Primary T cells from cord blood	E033-H3K36me3
rs117026326	7	74125920	74126129	4.82725	6.46575	E018	iPS-15b Cells	E018-H3K36me3
rs117026326	7	74125925	74126200	.	.	E084	Fetal Intestine Large	E084-H3K79me2
rs117026326	7	74125925	74126250	.	.	E013	hESC Derived CD56+ Mesoderm Cultured Cells	E013-H3K79me2
rs117026326	7	74125927	74126087	2.83337	2.66556	E111	Stomach Smooth Muscle	E111-H3K36me3
rs117026326	7	74125928	74126150	5.03213	8.71566	E082	Fetal Brain Female	E082-H3K36me3
rs117026326	7	74125931	74126300	3.66409	4.34317	E129	Osteoblast Primary Cells	E129-H3K79me2
rs117026326	7	74125932	74126631	5.11819	7.84320	E053	Cortex derived primary cultured neurospheres	E053-H3K36me3
rs117026326	7	74125950	74126150	.	.	E038	Primary T helper naive cells from peripheral blood	E038-H3K79me2
rs117026326	7	74125950	74126175	.	.	E014	HUES48 Cells	E014-H3K79me2
rs117026326	7	74125950	74126225	.	.	E023	Mesenchymal Stem Cell Derived Adipocyte Cultured Cells	E023-H3K79me2
rs117026326	7	74125950	74126225	.	.	E041	Primary T helper cells PMA-I stimulated	E041-H3K79me2
rs117026326	7	74125950	74126225	.	.	E044	Primary T regulatory cells from peripheral blood	E044-H3K79me2
rs117026326	7	74125950	74126225	.	.	E051	Primary hematopoietic stem cells G-CSF-mobilized Male	E051-H3K79me2
rs117026326	7	74125950	74126225	.	.	E074	Brain Substantia Nigra	E074-H3K79me2
rs117026326	7	74125954	74126296	3.01085	4.72265	E066	Liver	E066-H3K36me3
rs117026326	7	74125966	74126275	3.83035	4.59059	E075	Colonic Mucosa	E075-H3K36me3
rs117026326	7	74125975	74126225	.	.	E078	Duodenum Smooth Muscle	E078-H3K79me2
rs117026326	7	74125975	74126250	.	.	E010	H9 Derived Neuron Cultured Cells	E010-H3K79me2
rs117026326	7	74125980	74126175	3.84798	4.75521	E124	Monocytes-CD14+ RO01746 Primary Cells	E124-H3K79me2
rs117026326	7	74125993	74126269	5.62250	7.99793	E120	HSMM Skeletal Muscle Myoblasts Cells	E120-H3K36me3
rs117026326	7	74126000	74126225	.	.	E012	hESC Derived CD56+ Ectoderm Cultured Cells	E012-H3K79me2
rs117026326	7	74126000	74126225	.	.	E058	Foreskin Keratinocyte Primary Cells skin03	E058-H3K79me2
rs117026326	7	74126000	74126225	.	.	E102	Rectal Mucosa Donor 31	E102-H3K79me2
rs117026326	7	74126000	74126275	.	.	E091	Placenta	E091-H3K79me2
rs117026326	7	74126005	74126268	5.39867	8.42825	E117	HeLa-S3 Cervical Carcinoma Cell Line	E117-H3K36me3
rs117026326	7	74126007	74126251	2.91036	3.98503	E114	A549 EtOH 0.02pct Lung Carcinoma Cell Line	E114-H3K9me3
rs117026326	7	74126009	74126292	5.81462	7.99793	E119	HMEC Mammary Epithelial Primary Cells	E119-H3K36me3
rs117026326	7	74126010	74126340	3.62512	5.46828	E122	HUVEC Umbilical Vein Endothelial Primary Cells	E122-H3K36me3
rs117026326	7	74126011	74126145	3.23175	3.57704	E079	Esophagus	E079-H3K36me3
rs117026326	7	74126020	74126192	3.38091	3.22608	E119	HMEC Mammary Epithelial Primary Cells	E119-H3K79me2
rs117026326	7	74126023	74126390	2.54570	2.90154	E100	Psoas Muscle	E100-H3K36me3
rs117026326	7	74126025	74126225	.	.	E101	Rectal Mucosa Donor 29	E101-H3K79me2
rs117026326	7	74126025	74126250	.	.	E011	hESC Derived CD184+ Endoderm Cultured Cells	E011-H3K79me2
rs117026326	7	74126025	74126250	.	.	E016	HUES64 Cells	E016-H3K79me2
rs117026326	7	74126028	74126286	3.50336	5.47452	E074	Brain Substantia Nigra	E074-H3K4me1
rs117026326	7	74126029	74126221	3.00000	4.14638	E102	Rectal Mucosa Donor 31	E102-H3K36me3
rs73366469	7	74033184	74033915	3.16261	5.03035	E009	H9 Derived Neuronal Progenitor Cultured Cells	E009-H3K4me1
rs73366469	7	74033194	74033820	3.94231	4.92608	E118	HepG2 Hepatocellular Carcinoma Cell Line	E118-H3K4me1
rs73366469	7	74033269	74033822	4.00315	5.87021	E069	Brain Cingulate Gyrus	E069-H3K4me1
rs73366469	7	74033291	74033660	3.21101	4.92285	E114	A549 EtOH 0.02pct Lung Carcinoma Cell Line	E114-H3K4me1
rs73366469	7	74033305	74033668	3.76024	5.08049	E123	K562 Leukemia Cells	E123-H3K4me1
rs73366469	7	74033311	74033939	4.35151	6.50865	E019	iPS-18 Cells	E019-H3K4me1
rs73366469	7	74033320	74033908	4.77206	6.27189	E118	HepG2 Hepatocellular Carcinoma Cell Line	E118-H3K4me2
rs73366469	7	74033345	74034069	4.86499	7.86757	E014	HUES48 Cells	E014-H3K27ac
rs73366469	7	74033360	74033609	5.00791	10.09589	E011	hESC Derived CD184+ Endoderm Cultured Cells	E011-H3K4me1
rs73366469	7	74033382	74034184	7.69337	13.90900	E107	Skeletal Muscle Male	E107-H3K4me1
rs73366469	7	74033445	74033605	3.05061	3.22843	E090	Fetal Muscle Leg	E090-H3K27ac
rs73366469	7	74033450	74034125	.	.	E107	Skeletal Muscle Male	E107-H3K27ac
rs73366469	7	74033451	74034281	5.27344	10.97537	E108	Skeletal Muscle Female	E108-H3K4me1
rs73366469	7	74033475	74034130	6.63007	10.54600	E090	Fetal Muscle Leg	E090-H3K4me1
rs73366469	7	74033500	74033925	.	.	E108	Skeletal Muscle Female	E108-H3K4me2
rs73366469	7	74033505	74033781	3.76944	4.63497	E013	hESC Derived CD56+ Mesoderm Cultured Cells	E013-H3K4me1
rs73366469	7	74033506	74033624	2.80418	2.89086	E123	K562 Leukemia Cells	E123-DNase
rs73366469	7	74033515	74033890	2.80552	4.12838	E001	ES-I3 Cells	E001-H3K4me1
rs73366469	7	74033517	74034001	5.14286	8.98817	E055	Foreskin Fibroblast Primary Cells skin01	E055-H3K27me3
rs73366469	7	74033525	74033875	.	.	E107	Skeletal Muscle Male	E107-H3K4me2
rs73366469	7	74033531	74033614	3.42565	4.11224	E008	H9 Cells	E008-DNase
rs73366469	7	74033543	74034102	7.46753	15.96115	E024	ES-UCSF4 Cells	E024-H3K4me1
rs73366469	7	74033547	74033804	4.07375	4.60176	E022	iPS DF 19.11 Cells	E022-H3K27ac
rs73366469	7	74033549	74033738	2.80510	2.89228	E022	iPS DF 19.11 Cells	E022-H3K36me3
rs73366469	7	74033563	74033816	2.76077	3.55297	E005	H1 BMP4 Derived Trophoblast Cultured Cells	E005-H3K4me1
rs73366469	7	74033569	74034147	5.41609	8.14838	E006	H1 Derived Mesenchymal Stem Cells	E006-H3K4me1
rs73366469	7	74033581	74033862	3.86633	5.64254	E067	Brain Angular Gyrus	E067-H3K4me1
rs73366469	7	74033586	74033828	4.80616	6.05102	E118	HepG2 Hepatocellular Carcinoma Cell Line	E118-H3K4me3
rs73366469	7	74033586	74034115	5.53013	10.01304	E108	Skeletal Muscle Female	E108-H3K27ac
rs73366469	7	74033597	74033877	4.33333	6.68330	E010	H9 Derived Neuron Cultured Cells	E010-H3K4me1
rs73366469	7	74033599	74033733	3.05877	3.29442	E007	H1 Derived Neuronal Progenitor Cultured Cells	E007-H3K4me2
rs1599961	4	103440538	103445715	14.65051	28.56928	E116	GM12878 Lymphoblastoid Cells	E116-H3K79me2
rs1599961	4	103440575	103447925	.	.	E045	Primary T cells effector/memory enriched from peripheral blood	E045-H3K79me2
rs1599961	4	103440575	103448725	.	.	E042	Primary T helper 17 cells PMA-I stimulated	E042-H3K79me2
rs1599961	4	103440575	103458150	.	.	E041	Primary T helper cells PMA-I stimulated	E041-H3K79me2
rs1599961	4	103442140	103445610	7.36511	17.65357	E043	Primary T helper cells from peripheral blood	E043-H3K4me1
rs1599961	4	103442150	103446750	.	.	E044	Primary T regulatory cells from peripheral blood	E044-H3K79me2
rs1599961	4	103442150	103448800	.	.	E043	Primary T helper cells from peripheral blood	E043-H3K79me2
rs1599961	4	103442169	103445131	5.24194	14.90970	E037	Primary T helper memory cells from peripheral blood 2	E037-H3K4me1
rs1599961	4	103442175	103445275	.	.	E041	Primary T helper cells PMA-I stimulated	E041-H3K4me2
rs1599961	4	103442178	103445236	7.51477	17.94871	E040	Primary T helper memory cells from peripheral blood 1	E040-H3K4me1
rs1599961	4	103442200	103444125	.	.	E037	Primary T helper memory cells from peripheral blood 2	E037-H3K79me2
rs1599961	4	103442200	103444125	.	.	E047	Primary T CD8+ naive cells from peripheral blood	E047-H3K79me2
rs1599961	4	103442200	103445725	.	.	E034	Primary T cells from peripheral blood	E034-H3K79me2
rs1599961	4	103442200	103446750	.	.	E033	Primary T cells from cord blood	E033-H3K79me2
rs1599961	4	103442200	103447950	.	.	E040	Primary T helper memory cells from peripheral blood 1	E040-H3K79me2
rs1599961	4	103442200	103447975	.	.	E039	Primary T helper naive cells from peripheral blood	E039-H3K79me2
rs1599961	4	103442208	103444427	9.53953	19.55978	E124	Monocytes-CD14+ RO01746 Primary Cells	E124-H3K79me2
rs1599961	4	103442225	103444100	.	.	E046	Primary Natural Killer cells from peripheral blood	E046-H3K79me2
rs1599961	4	103442225	103445200	.	.	E035	Primary hematopoietic stem cells	E035-H3K79me2
rs1599961	4	103442225	103445225	.	.	E031	Primary B cells from cord blood	E031-H3K79me2
rs1599961	4	103442225	103445250	.	.	E032	Primary B cells from peripheral blood	E032-H3K79me2
rs1599961	4	103442250	103444025	.	.	E088	Fetal Lung	E088-H3K79me2
rs1599961	4	103442250	103445225	.	.	E038	Primary T helper naive cells from peripheral blood	E038-H3K79me2
rs1599961	4	103442264	103445297	8.43583	27.64414	E041	Primary T helper cells PMA-I stimulated	E041-H3K4me1
rs1599961	4	103442265	103445156	5.34833	15.19343	E039	Primary T helper naive cells from peripheral blood	E039-H3K4me1
rs1599961	4	103442265	103445188	4.51889	14.15741	E047	Primary T CD8+ naive cells from peripheral blood	E047-H3K4me1
rs1599961	4	103442275	103443950	.	.	E076	Colon Smooth Muscle	E076-H3K79me2
rs1599961	4	103442275	103444025	.	.	E110	Stomach Mucosa	E110-H3K79me2
rs1599961	4	103442275	103444050	.	.	E051	Primary hematopoietic stem cells G-CSF-mobilized Male	E051-H3K79me2
rs1599961	4	103442275	103444075	.	.	E063	Adipose Nuclei	E063-H3K79me2
rs1599961	4	103442275	103444125	.	.	E061	Foreskin Melanocyte Primary Cells skin03	E061-H3K79me2
rs1599961	4	103442275	103445250	.	.	E027	Breast Myoepithelial Primary Cells	E027-H3K79me2
rs1599961	4	103442300	103443675	.	.	E052	Muscle Satellite Cultured Cells	E052-H3K79me2
rs1599961	4	103442300	103444000	.	.	E078	Duodenum Smooth Muscle	E078-H3K79me2
rs1599961	4	103442300	103444025	.	.	E071	Brain Hippocampus Middle	E071-H3K79me2
rs1599961	4	103442300	103444100	.	.	E062	Primary mononuclear cells from peripheral blood	E062-H3K79me2
rs1599961	4	103442300	103444125	.	.	E068	Brain Anterior Caudate	E068-H3K79me2
rs1599961	4	103442300	103444125	.	.	E074	Brain Substantia Nigra	E074-H3K79me2
rs1599961	4	103442300	103444125	.	.	E109	Small Intestine	E109-H3K79me2
rs1599961	4	103442322	103445148	5.01204	11.83197	E038	Primary T helper naive cells from peripheral blood	E038-H3K4me1
rs1599961	4	103442350	103444125	.	.	E028	Breast variant Human Mammary Epithelial Cells (vHMEC)	E028-H3K79me2
rs1599961	4	103442350	103445191	9.61780	55.80585	E041	Primary T helper cells PMA-I stimulated	E041-H3K27ac
rs1599961	4	103442380	103445186	4.15042	13.23320	E041	Primary T helper cells PMA-I stimulated	E041-H3K4me3
rs1599961	4	103442412	103444038	10.67407	23.69410	E117	HeLa-S3 Cervical Carcinoma Cell Line	E117-H3K79me2
rs1599961	4	103442422	103443706	4.95304	8.01494	E045	Primary T cells effector/memory enriched from peripheral blood	E045-H3K4me1
rs1599961	4	103442498	103444167	3.22381	5.36004	E049	Mesenchymal Stem Cell Derived Chondrocyte Cultured Cells	E049-H3K4me1
rs1599961	4	103442698	103443787	10.23015	20.25698	E119	HMEC Mammary Epithelial Primary Cells	E119-H3K79me2
rs1599961	4	103442700	103444075	.	.	E029	Primary monocytes from peripheral blood	E029-H3K79me2
rs1599961	4	103442700	103444100	.	.	E023	Mesenchymal Stem Cell Derived Adipocyte Cultured Cells	E023-H3K79me2
rs1599961	4	103442700	103445200	.	.	E050	Primary hematopoietic stem cells G-CSF-mobilized Female	E050-H3K79me2
rs1599961	4	103442725	103444100	.	.	E066	Liver	E066-H3K79me2
rs1599961	4	103442725	103444100	.	.	E077	Duodenum Mucosa	E077-H3K79me2
rs1599961	4	103442750	103443625	.	.	E041	Primary T helper cells PMA-I stimulated	E041-DNase
rs1599961	4	103442750	103443950	.	.	E042	Primary T helper 17 cells PMA-I stimulated	E042-H3K4me2
rs1599961	4	103442750	103443975	.	.	E101	Rectal Mucosa Donor 29	E101-H3K79me2
rs1599961	4	103442750	103444050	.	.	E102	Rectal Mucosa Donor 31	E102-H3K79me2
rs1599961	4	103442766	103445148	7.77254	20.43183	E042	Primary T helper 17 cells PMA-I stimulated	E042-H3K4me1
rs1599961	4	103442828	103443861	3.20822	5.32759	E023	Mesenchymal Stem Cell Derived Adipocyte Cultured Cells	E023-H3K4me1
rs1599961	4	103443036	103443671	5.47961	7.72015	E044	Primary T regulatory cells from peripheral blood	E044-H3K27ac
rs1599961	4	103443039	103444043	4.58955	8.44714	E121	HSMM cell derived Skeletal Muscle Myotubes Cells	E121-H3K79me2
rs1599961	4	103443108	103443595	13.32455	30.02654	E029	Primary monocytes from peripheral blood	E029-DNase
rs1599961	4	103443171	103443749	4.72326	7.93435	E039	Primary T helper naive cells from peripheral blood	E039-H3K27ac
rs1599961	4	103443335	103443575	2.76539	3.56104	E025	Adipose Derived Mesenchymal Stem Cell Cultured Cells	E025-H3K4me1
rs1599961	4	103443350	103443700	.	.	E037	Primary T helper memory cells from peripheral blood 2	E037-H3K4me2
rs1599961	4	103443352	103444238	5.25547	9.18410	E061	Foreskin Melanocyte Primary Cells skin03	E061-H3K4me1
rs1599961	4	103443366	103444063	5.93110	10.25134	E114	A549 EtOH 0.02pct Lung Carcinoma Cell Line	E114-H3K79me2
rs1599961	4	103443370	103444447	4.48639	6.68330	E125	NH-A Astrocytes Primary Cells	E125-H3K79me2
rs1599961	4	103443373	103443914	5.21263	9.90473	E129	Osteoblast Primary Cells	E129-H3K79me2
rs1599961	4	103443375	103443750	.	.	E038	Primary T helper naive cells from peripheral blood	E038-H3K4me2
rs1599961	4	103443375	103444000	.	.	E069	Brain Cingulate Gyrus	E069-H3K79me2
rs1599961	4	103443375	103444000	.	.	E108	Skeletal Muscle Female	E108-H3K79me2
rs1599961	4	103443375	103444050	.	.	E067	Brain Angular Gyrus	E067-H3K79me2
rs1599961	4	103443375	103444100	.	.	E049	Mesenchymal Stem Cell Derived Chondrocyte Cultured Cells	E049-H3K79me2
rs1599961	4	103443375	103444125	.	.	E072	Brain Inferior Temporal Lobe	E072-H3K79me2
rs1599961	4	103443375	103444125	.	.	E087	Pancreatic Islets	E087-H3K79me2
rs1599961	4	103443385	103444053	9.34796	18.17426	E127	NHEK-Epidermal Keratinocyte Primary Cells	E127-H3K79me2
rs1599961	4	103443386	103443967	6.54781	13.40064	E074	Brain Substantia Nigra	E074-H3K4me1
rs1599961	4	103443390	103443726	3.98439	5.14915	E087	Pancreatic Islets	E087-H3K4me1
rs1599961	4	103443400	103443725	.	.	E105	Right Ventricle	E105-H3K79me2
rs1599961	4	103443400	103443725	.	.	E113	Spleen	E113-H3K79me2
rs1599961	4	103443400	103443750	.	.	E030	Primary neutrophils from peripheral blood	E030-H3K79me2
rs1599961	4	103443400	103443750	.	.	E095	Left Ventricle	E095-H3K79me2
rs1599961	4	103443400	103443950	.	.	E058	Foreskin Keratinocyte Primary Cells skin03	E058-H3K79me2
rs1599961	4	103443400	103444025	.	.	E106	Sigmoid Colon	E106-H3K79me2
rs1599961	4	103443400	103444050	.	.	E057	Foreskin Keratinocyte Primary Cells skin02	E057-H3K79me2
rs1599961	4	103443400	103444050	.	.	E084	Fetal Intestine Large	E084-H3K79me2
rs1599961	4	103443400	103444100	.	.	E025	Adipose Derived Mesenchymal Stem Cell Cultured Cells	E025-H3K79me2
rs1599961	4	103443402	103443852	3.00000	4.70046	E124	Monocytes-CD14+ RO01746 Primary Cells	E124-H3K27ac
rs1599961	4	103443425	103443725	.	.	E026	Bone Marrow Derived Cultured Mesenchymal Stem Cells	E026-H3K79me2
rs1599961	4	103443425	103443725	.	.	E075	Colonic Mucosa	E075-H3K79me2
rs1599961	4	103443425	103443725	.	.	E103	Rectal Smooth Muscle	E103-H3K79me2
rs1599961	4	103443425	103443725	.	.	E107	Skeletal Muscle Male	E107-H3K79me2
rs1599961	4	103443425	103443750	.	.	E053	Cortex derived primary cultured neurospheres	E053-H3K79me2
rs1599961	4	103443425	103443750	.	.	E112	Thymus	E112-H3K79me2
rs1599961	4	103443425	103443975	.	.	E100	Psoas Muscle	E100-H3K79me2
rs1599961	4	103443425	103444025	.	.	E073	Brain_Dorsolateral_Prefrontal_Cortex	E073-H3K79me2
rs1599961	4	103443425	103444075	.	.	E002	ES-WA7 Cells	E002-H3K79me2
rs1599961	4	103443425	103445225	.	.	E048	Primary T CD8+ memory cells from peripheral blood	E048-H3K79me2
rs1599961	4	103443436	103444025	7.19091	12.33165	E122	HUVEC Umbilical Vein Endothelial Primary Cells	E122-H3K79me2
rs1599961	4	103443447	103443634	3.74676	4.70357	E115	Dnd41 TCell Leukemia Cell Line	E115-H3K79me2
rs1599961	4	103443450	103443650	.	.	E012	hESC Derived CD56+ Ectoderm Cultured Cells	E012-H3K79me2
rs1599961	4	103443450	103443650	.	.	E014	HUES48 Cells	E014-H3K79me2
rs1599961	4	103443450	103443650	.	.	E019	iPS-18 Cells	E019-H3K79me2
rs1599961	4	103443450	103443650	.	.	E081	Fetal Brain Male	E081-H3K79me2
rs1599961	4	103443450	103443650	.	.	E085	Fetal Intestine Small	E085-H3K79me2
rs1599961	4	103443450	103443650	.	.	E111	Stomach Smooth Muscle	E111-H3K79me2
rs1599961	4	103443450	103443675	.	.	E013	hESC Derived CD56+ Mesoderm Cultured Cells	E013-H3K79me2
rs1599961	4	103443450	103443675	.	.	E096	Lung	E096-H3K79me2
rs1599961	4	103443450	103443675	.	.	E104	Right Atrium	E104-H3K79me2
rs1599961	4	103443450	103443725	.	.	E065	Aorta	E065-H3K79me2
rs1599961	4	103443450	103443725	.	.	E091	Placenta	E091-H3K79me2
rs1599961	4	103443450	103443725	.	.	E099	Placenta Amnion	E099-H3K79me2
rs1599961	4	103443450	103443750	.	.	E093	Fetal Thymus	E093-H3K79me2
rs1599961	4	103443450	103443750	.	.	E097	Ovary	E097-H3K79me2
rs1599961	4	103443450	103443875	.	.	E036	Primary hematopoietic stem cells short term culture	E036-H3K79me2
rs1599961	4	103443450	103443900	.	.	E059	Foreskin Melanocyte Primary Cells skin01	E059-H3K79me2
rs1599961	4	103443451	103444002	4.40883	6.53527	E044	Primary T regulatory cells from peripheral blood	E044-H3K4me1
rs1599961	4	103443460	103443653	4.88557	6.69927	E106	Sigmoid Colon	E106-H3K4me1
rs1599961	4	103443462	103443681	3.00599	4.71273	E027	Breast Myoepithelial Primary Cells	E027-H3K4me1
rs1599961	4	103443471	103444214	2.91981	4.71603	E071	Brain Hippocampus Middle	E071-H3K4me1
rs1599961	4	103443475	103443675	.	.	E001	ES-I3 Cells	E001-H3K79me2
rs1599961	4	103443475	103443675	.	.	E006	H1 Derived Mesenchymal Stem Cells	E006-H3K79me2
rs1599961	4	103443475	103443675	.	.	E009	H9 Derived Neuronal Progenitor Cultured Cells	E009-H3K79me2
rs1599961	4	103443475	103443675	.	.	E089	Fetal Muscle Trunk	E089-H3K79me2
rs1599961	4	103443475	103443675	.	.	E092	Fetal Stomach	E092-H3K79me2
rs1599961	4	103443475	103443700	.	.	E079	Esophagus	E079-H3K79me2
rs1599961	4	103443475	103443725	.	.	E090	Fetal Muscle Leg	E090-H3K79me2
rs1599961	4	103443475	103443750	.	.	E074	Brain Substantia Nigra	E074-H3K4me2
rs1599961	4	103443475	103443850	.	.	E010	H9 Derived Neuron Cultured Cells	E010-H3K79me2
rs1599961	4	103443475	103444050	.	.	E083	Fetal Heart	E083-H3K79me2
rs1599961	4	103443500	103443725	.	.	E086	Fetal Kidney	E086-H3K79me2
rs1599961	4	103443502	103443606	3.14283	3.62443	E017	IMR90 fetal lung fibroblasts Cell Line	E017-H3K79me2
rs1599961	4	103443506	103443750	3.34753	4.55405	E058	Foreskin Keratinocyte Primary Cells skin03	E058-H3K27ac
rs1599961	4	103443514	103443966	3.41148	3.94527	E109	Small Intestine	E109-H3K4me1
rs1599961	4	103443529	103443699	3.30345	4.28456	E084	Fetal Intestine Large	E084-H3K4me1
rs1599961	4	103443534	103443728	2.69238	3.43299	E108	Skeletal Muscle Female	E108-H3K4me1
rs1599961	4	103443536	103443806	2.56730	2.68962	E040	Primary T helper memory cells from peripheral blood 1	E040-H3K27ac
rs2304256	19	10466643	10480507	24.11080	72.19078	E030	Primary neutrophils from peripheral blood	E030-H3K36me3
rs2304256	19	10470588	10479695	13.78218	48.21150	E062	Primary mononuclear cells from peripheral blood	E062-H3K36me3
rs2304256	19	10470676	10477615	10.25000	31.23322	E085	Fetal Intestine Small	E085-H3K36me3
rs2304256	19	10470847	10480558	15.97181	46.11438	E092	Fetal Stomach	E092-H3K36me3
rs2304256	19	10473849	10477431	9.07499	20.88156	E101	Rectal Mucosa Donor 29	E101-H3K36me3
rs2304256	19	10473854	10478241	18.12300	49.79142	E080	Fetal Adrenal Gland	E080-H3K36me3
rs2304256	19	10473897	10477449	12.69481	33.51112	E063	Adipose Nuclei	E063-H3K36me3
rs2304256	19	10473929	10477563	9.03295	24.07090	E043	Primary T helper cells from peripheral blood	E043-H3K36me3
rs2304256	19	10473952	10478365	15.00000	54.57390	E124	Monocytes-CD14+ RO01746 Primary Cells	E124-H3K36me3
rs2304256	19	10473974	10478344	7.42148	20.65554	E049	Mesenchymal Stem Cell Derived Chondrocyte Cultured Cells	E049-H3K36me3
rs2304256	19	10474001	10477447	6.93696	14.98712	E032	Primary B cells from peripheral blood	E032-H3K36me3
rs2304256	19	10474013	10477355	12.00000	31.57795	E077	Duodenum Mucosa	E077-H3K36me3
rs2304256	19	10474048	10477360	9.19605	23.84220	E039	Primary T helper naive cells from peripheral blood	E039-H3K36me3
rs2304256	19	10474057	10477394	8.68280	19.64330	E017	IMR90 fetal lung fibroblasts Cell Line	E017-H3K36me3
rs2304256	19	10474099	10476762	9.28777	30.81704	E042	Primary T helper 17 cells PMA-I stimulated	E042-H3K36me3
rs2304256	19	10474099	10476837	13.00241	30.12007	E051	Primary hematopoietic stem cells G-CSF-mobilized Male	E051-H3K36me3
rs2304256	19	10474129	10477437	11.28049	30.85851	E058	Foreskin Keratinocyte Primary Cells skin03	E058-H3K36me3
rs2304256	19	10474180	10477368	22.68708	58.45553	E113	Spleen	E113-H3K36me3
rs2304256	19	10474339	10477453	5.62500	21.01706	E061	Foreskin Melanocyte Primary Cells skin03	E061-H3K36me3
rs2304256	19	10474612	10476415	6.83745	12.23348	E099	Placenta Amnion	E099-H3K36me3
rs2304256	19	10474651	10476853	6.61702	17.45889	E096	Lung	E096-H3K36me3
rs2304256	19	10474688	10480523	7.02952	20.69950	E050	Primary hematopoietic stem cells G-CSF-mobilized Female	E050-H3K36me3
rs2304256	19	10474935	10477379	9.78384	19.97034	E034	Primary T cells from peripheral blood	E034-H3K36me3
rs2304256	19	10474949	10477385	10.07964	22.10425	E093	Fetal Thymus	E093-H3K36me3
rs2304256	19	10474951	10477453	5.81094	15.18790	E041	Primary T helper cells PMA-I stimulated	E041-H3K36me3
rs2304256	19	10474983	10477282	6.62526	16.14926	E045	Primary T cells effector/memory enriched from peripheral blood	E045-H3K36me3
rs2304256	19	10475051	10475669	5.36264	9.36933	E026	Bone Marrow Derived Cultured Mesenchymal Stem Cells	E026-H3K36me3
rs2304256	19	10475056	10477455	8.15168	16.69012	E046	Primary Natural Killer cells from peripheral blood	E046-H3K36me3
rs2304256	19	10475066	10477456	9.81893	21.10460	E027	Breast Myoepithelial Primary Cells	E027-H3K36me3
rs2304256	19	10475092	10476834	10.28374	25.33274	E094	Gastric	E094-H3K36me3
rs2304256	19	10475092	10477376	11.65179	26.55808	E056	Foreskin Fibroblast Primary Cells skin02	E056-H3K36me3
rs2304256	19	10475095	10477380	7.12875	13.47837	E082	Fetal Brain Female	E082-H3K36me3
rs2304256	19	10475098	10477459	11.25000	29.54699	E055	Foreskin Fibroblast Primary Cells skin01	E055-H3K36me3
rs2304256	19	10475117	10475736	4.72799	5.89570	E059	Foreskin Melanocyte Primary Cells skin01	E059-H3K36me3
rs2304256	19	10475126	10477385	4.50000	11.25152	E024	ES-UCSF4 Cells	E024-H3K36me3
rs2304256	19	10475132	10477469	18.23724	47.64511	E029	Primary monocytes from peripheral blood	E029-H3K36me3
rs2304256	19	10475144	10476278	7.02781	14.26349	E108	Skeletal Muscle Female	E108-H3K36me3
rs2304256	19	10475144	10477375	8.89124	19.49370	E084	Fetal Intestine Large	E084-H3K36me3
rs2304256	19	10475155	10475673	5.34798	9.34405	E015	HUES6 Cells	E015-H3K36me3
rs2304256	19	10475155	10476819	11.39178	29.18581	E005	H1 BMP4 Derived Trophoblast Cultured Cells	E005-H3K36me3
rs2304256	19	10475161	10476838	8.09729	17.40049	E057	Foreskin Keratinocyte Primary Cells skin02	E057-H3K36me3
rs2304256	19	10475167	10475944	5.72250	8.35391	E124	Monocytes-CD14+ RO01746 Primary Cells	E124-H3K79me2
rs2304256	19	10475167	10476883	11.15385	25.69817	E115	Dnd41 TCell Leukemia Cell Line	E115-H3K36me3
rs2304256	19	10475171	10478234	7.33421	21.90727	E044	Primary T regulatory cells from peripheral blood	E044-H3K36me3
rs2304256	19	10475179	10476749	3.22580	8.10993	E106	Sigmoid Colon	E106-H3K36me3
rs2304256	19	10475183	10477354	13.73337	31.51554	E036	Primary hematopoietic stem cells short term culture	E036-H3K36me3
rs2304256	19	10475192	10476262	7.18073	15.43820	E074	Brain Substantia Nigra	E074-H3K27ac
rs2304256	19	10475199	10476861	9.15226	15.64177	E075	Colonic Mucosa	E075-H3K36me3
rs2304256	19	10475200	10477370	9.62788	20.23858	E105	Right Ventricle	E105-H3K36me3
rs2304256	19	10475202	10476895	4.98719	9.71543	E038	Primary T helper naive cells from peripheral blood	E038-H3K36me3
rs2304256	19	10475205	10475786	4.26785	8.27973	E079	Esophagus	E079-H3K36me3
rs2304256	19	10475207	10475955	5.17974	7.48576	E112	Thymus	E112-H3K36me3
rs2304256	19	10475208	10475907	5.90507	8.64861	E018	iPS-15b Cells	E018-H3K36me3
rs2304256	19	10475210	10476523	4.00842	9.09299	E089	Fetal Muscle Trunk	E089-H3K36me3
rs2304256	19	10475212	10477332	10.68525	26.66281	E006	H1 Derived Mesenchymal Stem Cells	E006-H3K36me3
rs2304256	19	10475214	10477344	9.91416	21.20333	E107	Skeletal Muscle Male	E107-H3K36me3
rs2304256	19	10475217	10475673	3.88805	4.38054	E128	NHLF Lung Fibroblast Primary Cells	E128-H3K36me3
rs2304256	19	10475218	10475752	5.11960	8.61621	E098	Pancreas	E098-H3K36me3
rs2304256	19	10475230	10475847	4.86139	8.17387	E069	Brain Cingulate Gyrus	E069-H3K4me1
rs2304256	19	10475236	10476071	6.63208	15.72315	E071	Brain Hippocampus Middle	E071-H3K4me1
rs2304256	19	10475240	10475765	5.99177	11.97394	E069	Brain Cingulate Gyrus	E069-H3K36me3
rs2304256	19	10475245	10477462	11.30809	26.56984	E066	Liver	E066-H3K36me3
rs2304256	19	10475248	10477452	7.18695	16.36888	E078	Duodenum Smooth Muscle	E078-H3K36me3
rs2304256	19	10475250	10475873	4.12106	6.86195	E071	Brain Hippocampus Middle	E071-H3K27ac
rs2304256	19	10475259	10476170	5.97015	10.40038	E102	Rectal Mucosa Donor 31	E102-H3K36me3
rs2304256	19	10475272	10475913	4.65865	8.12896	E076	Colon Smooth Muscle	E076-H3K36me3
rs2304256	19	10475275	10475713	4.56055	10.13421	E095	Left Ventricle	E095-H3K36me3
rs2304256	19	10475275	10476840	5.00000	11.80429	E010	H9 Derived Neuron Cultured Cells	E010-H3K36me3
rs2304256	19	10475322	10476046	6.47711	11.89780	E072	Brain Inferior Temporal Lobe	E072-H3K4me1
rs2304256	19	10475325	10477356	7.29431	14.91572	E091	Placenta	E091-H3K36me3
rs2304256	19	10475326	10476270	4.00957	6.92458	E072	Brain Inferior Temporal Lobe	E072-H3K27ac
rs2304256	19	10475328	10475935	3.41437	5.52923	E097	Ovary	E097-H3K36me3
rs2304256	19	10475337	10475662	3.17301	4.26122	E072	Brain Inferior Temporal Lobe	E072-H3K36me3
rs2304256	19	10475373	10477394	7.00577	17.39237	E071	Brain Hippocampus Middle	E071-H3K36me3
rs2304256	19	10475406	10476760	8.16935	14.39487	E053	Cortex derived primary cultured neurospheres	E053-H3K36me3
rs2304256	19	10475411	10475769	5.73160	9.64190	E056	Foreskin Fibroblast Primary Cells skin02	E056-H3K27ac
rs2304256	19	10475432	10476766	3.29507	7.02263	E023	Mesenchymal Stem Cell Derived Adipocyte Cultured Cells	E023-H3K36me3
rs2304256	19	10475436	10475679	4.78834	7.73871	E020	iPS-20b Cells	E020-H3K36me3
rs2304256	19	10475444	10476422	4.66839	7.83860	E047	Primary T CD8+ naive cells from peripheral blood	E047-H3K36me3
rs2304256	19	10475450	10475750	.	.	E072	Brain Inferior Temporal Lobe	E072-H3K4me2
rs2304256	19	10475467	10475688	4.34257	6.69880	E073	Brain_Dorsolateral_Prefrontal_Cortex	E073-H3K36me3
rs2304256	19	10475478	10475807	4.06407	6.75774	E067	Brain Angular Gyrus	E067-H3K36me3
rs2304256	19	10475484	10478371	8.24193	16.84748	E013	hESC Derived CD56+ Mesoderm Cultured Cells	E013-H3K36me3
rs2304256	19	10475485	10475745	3.36294	3.87193	E084	Fetal Intestine Large	E084-H3K9me3
rs2304256	19	10475487	10475975	4.06627	6.23139	E066	Liver	E066-H3K4me1
rs2304256	19	10475504	10475857	4.33845	5.51910	E109	Small Intestine	E109-H3K36me3
rs2304256	19	10475514	10475843	5.61020	7.93308	E022	iPS DF 19.11 Cells	E022-H3K36me3
rs2304256	19	10475544	10476862	8.46848	15.91372	E090	Fetal Muscle Leg	E090-H3K36me3
rs2304256	19	10475551	10476856	5.52633	8.50996	E054	Ganglion Eminence derived primary cultured neurospheres	E054-H3K36me3
rs2304256	19	10475567	10476056	3.00425	4.70915	E052	Muscle Satellite Cultured Cells	E052-H3K36me3
rs2304256	19	10475579	10476878	6.29167	12.93034	E068	Brain Anterior Caudate	E068-H3K36me3
rs2304256	19	10475584	10476262	2.99144	3.53412	E116	GM12878 Lymphoblastoid Cells	E116-H3K36me3
rs2304256	19	10475595	10475937	4.04466	6.45608	E067	Brain Angular Gyrus	E067-H3K4me1
rs2304256	19	10475604	10475819	3.34046	4.34401	E014	HUES48 Cells	E014-H3K36me3
rs2304256	19	10475612	10475716	2.86169	3.11893	E105	Right Ventricle	E105-H3K27ac
rs2304256	19	10475643	10476736	7.20617	12.84215	E103	Rectal Smooth Muscle	E103-H3K36me3

## Sheet: Supplementary Table 4
Supplementary Table 4. TF binding (CistromeDB 2019).
ID	chr	chromStart	chromEnd	Signal	-logP	ProfileSource	CellLine	CellType	MarkType
rs117026326	7	74125996	74126142	5.30285	9.96261	GSM1684643	Mesenchymal Stem Cell	None	CEBPB
rs73366469	7	74033301	74033619	5.38007	9.39935	GSM2401447	Fibroblast	BJ	FOXA2
rs73366469	7	74033439	74033608	6.5831	13.46481	GSM788365	Erythroblast	K562	CEBPA
rs73366469	7	74033469	74033699	7.28282	12.96814	GSM1308229	Epithelium	HEK293	AR
rs73366469	7	74033499	74033645	6.08801	9.5342	GSM1308230	Epithelium	HEK293	AR
rs73366469	7	74033506	74033746	6.41558	11.530	GSM733774	Epithelium	HepG2	H2AZ
rs73366469	7	74033512	74033789	2.9192	6.7275	GSM733786	Erythroblast	K562	H2AZ
rs73366469	7	74033532	74034159	6.7843	16.03177	GSM894099	Epithelium	H128	MAX
rs73366469	7	74033544	74033729	4.3214	11.694	GSM1003579	Embryonic Stem Cell	H1	H2AZ
rs73366469	7	74033545	74033930	15.48078	50.28712	GSM820438	Epithelium	HeLa	TERC
rs73366469	7	74033546	74033710	4.2503	5.91054	GSM2474865	None	HCT-116	MCM2
rs73366469	7	74033551	74033697	6.48508	9.7478	GSM1483191	Embryonic Stem Cell	H9	NELFE
rs73366469	7	74033564	74033828	5.0324	6.7961	GSM808759	Fibroblast	FB8470	CTCF
rs73366469	7	74033566	74033816	2.91463	8.17842	GSM651557	CD36 Cell	None	SMARCA4
rs73366469	7	74033569	74033961	4.33325	8.41447	GSM2895355	Erythroblast	K562	H2AZ
rs73366469	7	74033573	74033760	5.89206	11.790	GSM798402	Epithelium	None	ESR1
rs73366469	7	74033591	74033757	6.45756	10.46845	GSM1327160	None	293FT	EMX1
rs73366469	7	74033595	74033931	4.57786	9.85605	GSM2467218	None	MCF-7	H2AZ
rs1599961	4	103442938	103443623	7.94687	100.87	GSM1057013	Monocyte	None	STAT1
rs1599961	4	103442980	103443617	8.86282	88.75123	GSM1057012	Monocyte	None	STAT1
rs1599961	4	103443068	103443633	5.36445	39.76252	GSM1038284	None	U87	BRD4
rs1599961	4	103443216	103443639	3.2942	11.39061	GSM2977490	Fibroblast	BJ	FOXA2
rs1599961	4	103443384	103443607	9.08147	21.43211	GSM2695655	Macrophage	None	RXRG
rs1599961	4	103443463	103443635	6.19963	13.99342	GSM2574799	B Lymphocyte	GM12878	USF2
rs1599961	4	103443485	103443638	5.56439	11.54969	ENCSR230ZWH_2	None	None	RAD21
rs1599961	4	103443491	103443680	5.5217	11.46622	ENCSR230ZWH_1	None	None	RAD21
rs2304256	19	10475194	10475755	3.97304	17.86833	GSM2274677	T Lymphocyte	Jurkat	TET2
rs2304256	19	10475208	10475660	4.30396	15.574	GSM2467011	None	None	RUNX1
rs2304256	19	10475228	10475666	5.8022	15.567	GSM2364544	B Lymphocyte	SEM	KMT2A
rs2304256	19	10475271	10475692	5.3960	24.40853	ENCSR338DGO_1	Epithelium	HEK293	SCRT2
rs2304256	19	10475286	10475688	4.50101	19.17833	ENCSR338DGO_2	Epithelium	HEK293	SCRT2
rs2304256	19	10475311	10475702	5.30701	33.758	GSM2305254	None	LNCaP	MYC
rs2304256	19	10475313	10475716	4.9966	29.054	GSM2305255	None	LNCaP	MYC
rs2304256	19	10475313	10475726	4.37253	22.30234	GSM2305253	None	LNCaP	MYC
rs2304256	19	10475319	10475726	4.5580	27.472	GSM2305252	None	LNCaP	MYC
rs2304256	19	10475321	10475713	4.4249	19.15325	GSM2305251	None	LNCaP	MYC
rs2304256	19	10475327	10475659	2.5839	5.4791	GSM1516132	Macrophage	None	NR3C1
rs2304256	19	10475398	10476573	6.5733	16.920	GSM2442781	Endothelial Cell	None	POLR2A
rs2304256	19	10475456	10475740	6.4707	12.02234	GSM894077	None	U87	MAX
rs2304256	19	10475511	10475715	5.8294	12.45167	ENCSR230ZWH_2	None	None	RAD21
rs2304256	19	10475526	10475745	5.64644	11.33076	ENCSR230ZWH_1	None	None	RAD21
rs2304256	19	10475535	10475709	4.2622	8.854	GSM2360995	3565 cells	None	POLR2A

## Sheet: Supplementary Table 5
Supplementary Table 5. Histone Modification (CistromeDB 2019)(81).
ID	chr	chromStart	chromEnd	Signal	-logP	ProfileSource	CellLine	CellType	MarkType
rs117026326	7	74125259	74126094	1.63208	5.9153	GM12891	Blood	Lymphoblastoid	H3K36me3
rs117026326	7	74125282	74126818	1.59174	5.45747	GM12891	Blood	Lymphoblastoid	H3K36me3
rs117026326	7	74125358	74126066	1.6231	6.39425	GM2610	Blood	Lymphoblastoid	H3K36me3
rs117026326	7	74125468	74126818	1.6805	6.3410	GM19240	Blood	Lymphoblastoid	H3K36me3
rs117026326	7	74125518	74126113	4.13761	10.29805	GSM2357600	Ewing sacroma	None	H3K4me1
rs117026326	7	74125758	74126587	2.80642	6.16447	None	Stomach	None	H3K36me3
rs117026326	7	74125817	74126130	3.9503	9.24092	GSM2357597	Ewing sacroma	None	H3K27ac
rs117026326	7	74125828	74126818	3.1398	6.61074	HUES64	Embryo	Embryonic Stem Cell	H3K9me3
rs117026326	7	74125832	74126818	1.6486	5.92856	GM12892	Blood	Lymphoblastoid	H3K36me3
rs117026326	7	74125844	74126128	1.62965	4.54697	None	Foreskin	Keratinocyte	H3K36me3
rs117026326	7	74125883	74126445	2.66545	5.7139	H1	Embryo	Embryonic Stem Cell	H3K36me3
rs117026326	7	74125987	74126818	1.6886	5.00924	DND-41	Blood	T Lymphocyte	H3K36me3
rs117026326	7	74125989	74126818	2.8009	6.86677	HCT-116	Colon	None	H3K36me3
rs117026326	7	74126032	74126818	3.70316	5.75594	HUES64	Embryo	Embryonic Stem Cell	H3K9me3
rs73366469	7	74033016	74034353	2.3974	6.2198	breast triple negative tumor cell line BCSC1	Breast	None	H3K9me3
rs73366469	7	74033120	74033997	7.4821	44.59337	GSM894066	Epithelium	H128	H3K27ac
rs73366469	7	74033157	74033601	3.9951	7.43575	GSM2432959	Medulloblastoma	D-341	H3K27ac
rs73366469	7	74033228	74034019	4.14243	11.17779	ENCSR301AEA_2	Neuron	None	H3K4me1
rs73366469	7	74033233	74033673	3.71003	9.36819	GSM2871002	SJNB3	SJNB-3	H3K27ac
rs73366469	7	74033258	74033795	4.40725	25.28333	GSM894067	Epithelium	H2171	H3K27ac
rs73366469	7	74033273	74033793	4.99967	8.41158	GSM1521735	Neural Progenitor Cell	None	H3K27ac
rs73366469	7	74033300	74033692	6.97392	12.05613	GSM894072	Epithelium	H128	H3K4me3
rs73366469	7	74033310	74033756	3.7622	7.2049	ENCSR821IAK_1	Neuron	None	H3K4me2
rs73366469	7	74033317	74033964	3.91395	9.95796	GSM2664349	Neuroblastoma cell	SK-N-DZ	H3K27ac
rs73366469	7	74033323	74033954	7.21005	14.58554	GSM733693	Epithelium	HepG2	H3K4me2
rs73366469	7	74033325	74033808	3.78819	8.29498	GSM1574250	None	MIA PaCa-2	H3K4me1
rs73366469	7	74033357	74033756	5.4212	13.126	GSM894073	Epithelium	H2171	H3K4me3
rs73366469	7	74033378	74034072	5.8264	20.87639	GSM1273660	Embryonic Stem Cell	None	H3K27ac
rs73366469	7	74033381	74034009	6.68009	37.129	GSM916021	Neural Progenitor Cell	None	H2A
rs73366469	7	74033396	74033832	3.81494	5.32169	GSM772785	Neuron	None	H3K4me1
rs73366469	7	74033398	74033891	3.46852	8.1800	GSM2171841	asynchonous cells	MCF-7	H3K4me1
rs73366469	7	74033399	74033673	3.6354	7.66287	ENCSR493NBY_2	Epithelium	MCF-7	H3K4me1
rs73366469	7	74033412	74033873	6.35126	18.151	GSM1892660	None	MCF-7	H3K4me2
rs73366469	7	74033421	74033692	3.74289	6.16025	ENCSR829UDX_2	Glial Cell	None	H3K27ac
rs73366469	7	74033428	74033848	4.68578	8.49087	GSM1835851	None	None	H3K4me1
rs73366469	7	74033430	74033818	3.01899	8.20308	GSM1835858	None	None	H3K4me1
rs73366469	7	74033438	74033680	6.07817	9.5184	GSM997250	Embryonic Stem Cell	HUES48	H3K27ac
rs73366469	7	74033446	74033611	4.38108	6.49019	GSM1653251	Epithelium	HEK293	H3K4me3
rs73366469	7	74033456	74033602	4.81616	7.1918	GSM772995	Inferior Temporal Lobe Cell	None	H3K27ac
rs73366469	7	74033465	74033700	2.51231	6.9610	GSM2664363	Neuroblastoma cell	EBC-1	H3K27ac
rs73366469	7	74033467	74033701	6.03379	11.26745	GSM2476258	None	MCF-7	H3K4me2
rs73366469	7	74033477	74034062	4.11421	24.62086	GSM2664035	Epithelium	Ishikawa	H3K27ac
rs73366469	7	74033480	74033832	3.0877	6.6606	GSM2171838	asynchonous cells	MCF-7	H3K4me1
rs73366469	7	74033480	74033922	3.49398	8.96081	GSM818039	Embryonic Stem Cell	H1	H3K4me1
rs73366469	7	74033483	74033678	3.70241	6.57567	ENCSR645BCH_2	Neural Progenitor Cell	None	H3K4me2
rs73366469	7	74033498	74033644	3.5509	6.73678	GSM1782707	Erythroblast	K562	H3K4me1
rs73366469	7	74033507	74033860	5.1872	11.15738	ENCSR057MWG_2	Epithelium	MCF-7	H2AFZ
rs73366469	7	74033514	74033663	5.27718	8.19689	None	None	CD4 Cell	H3K27me3
rs73366469	7	74033514	74034006	2.93223	8.6177	GSM2507475	iPSC	None	H3K27ac
rs73366469	7	74033517	74034086	5.53474	23.42841	GSM2664034	Epithelium	Ishikawa	H3K27ac
rs73366469	7	74033519	74033750	4.5286	9.12208	GSM621679	None	None	H3K4me1
rs73366469	7	74033520	74033856	4.13675	26.79555	GSM2243113	rhabdomyosarcoma	None	H3K27ac
rs73366469	7	74033521	74033667	4.87675	7.0115	GSM818017	Fibroblast	IMR90	H2BK5ac
rs73366469	7	74033524	74033970	4.9065	17.44949	GSM2476261	Epithelium	MCF-7	H3K27ac
rs73366469	7	74033528	74033954	5.5045	12.181	GSM2316331	None	None	H3K4me2
rs73366469	7	74033530	74033863	2.64253	13.284	GSM2214085	rhabdomyosarcoma	CTR	H3K27ac
rs73366469	7	74033531	74033764	3.57764	7.51998	GSM2072640	Neuron	None	H3K4me1
rs73366469	7	74033534	74033714	4.59335	8.31826	GSM772808	Neural Progenitor Cell	None	H3K4me1
rs73366469	7	74033537	74033745	3.9327	7.307	GSM1574240	None	PANC-1	H3K27ac
rs73366469	7	74033538	74033925	3.08321	7.24515	GSM2258955	None	UACC812	H4K8ac
rs73366469	7	74033539	74033713	6.16686	9.99964	GSM767343	Embryonic Stem Cell	H1	H3K27ac
rs73366469	7	74033541	74033848	3.9327	7.307	GSM1122654	Epithelium	MCF-7	H3K4me2
rs73366469	7	74033541	74033922	5.14712	7.7203	GSM986084	Epithelium	MCF-7	H3K4me1
rs73366469	7	74033544	74033919	3.82689	8.12903	GSM1835874	None	G-401	H3K4me1
rs73366469	7	74033545	74033735	5.35366	9.70215	GSM986081	Epithelium	MCF-7	H3K4me1
rs73366469	7	74033550	74033717	5.45906	8.52542	GSM986082	Epithelium	MCF-7	H3K4me1
rs73366469	7	74033552	74033876	6.9296	10.89423	GSM646363	Epithelium	HepG2	H3K4me2
rs73366469	7	74033554	74033721	7.0358	12.56157	GSM916022	Neuron	None	H2A
rs73366469	7	74033556	74033997	3.84763	15.09395	GSM2054697	None	K562	H3K4me1
rs73366469	7	74033557	74033755	4.82895	9.40782	GSM1316317	Embryonic Stem Cell	CyT49	H3K4me1
rs73366469	7	74033560	74033794	4.73747	7.06565	GSM916033	Smooth Muscle Cell	None	H3K4me1
rs73366469	7	74033561	74034065	4.93222	13.71756	GSM1127080	Embryonic Stem Cell	UCSF-4*	H3K4me1
rs73366469	7	74033565	74033791	3.7261	7.1258	GSM1831756	Neuron	None	H3K4me1
rs73366469	7	74033566	74033786	6.20677	10.06405	GSM646367	Epithelium	HepG2	H3K9ac
rs73366469	7	74033566	74033923	6.1055	10.626	GSM733638	Epithelium	HepG2	H3K9ac
rs73366469	7	74033570	74033767	4.8080	7.4699	GSM1273663	Embryonic Stem Cell	None	H3K4me2
rs73366469	7	74033570	74033879	5.8681	15.322	GSM1273670	Embryonic Stem Cell	None	H3K27ac
rs73366469	7	74033571	74033727	4.9767	9.6951	GSM818021	Embryonic Stem Cell	H1	H3K14ac
rs73366469	7	74033571	74033773	5.53506	8.33769	GSM997249	Embryonic Stem Cell	HUES64	H3K27ac
rs73366469	7	74033574	74033955	3.5679	9.18948	GSM1652918	Erythroblast	K562	H3K27ac
rs73366469	7	74033575	74033860	5.42699	23.39284	GSM2214121	rhabdomyosarcoma	RH5	H3K27ac
rs73366469	7	74033575	74034160	6.4127	29.28215	GSM602303	Neuroectoderm	None	H3K4me1
rs73366469	7	74033577	74033732	4.03402	9.17811	GSM753426	Embryonic Stem Cell	H1	H3K27ac
rs73366469	7	74033579	74033815	4.72387	6.77036	GSM1119171	Cortex	None	H3K27ac
rs73366469	7	74033588	74033795	5.30715	9.27356	GSM1273665	Embryonic Stem Cell	None	H3K27ac
rs73366469	7	74033591	74033928	3.38139	11.32504	GSM1831752	Embryonic Stem Cell	WIBR3	H3K27ac
rs73366469	7	74033594	74033740	5.41306	8.4514	GSM1267406	Epithelium	KB Cell	H3K9ac
rs73366469	7	74033598	74033839	5.72048	11.09078	GSM986083	Epithelium	MCF-7	H3K4me1
rs1599961	4	103441980	103443586	2.89521	13.159	GSM1234110	Lymphoblastoid	GM19239	H3K4me1
rs1599961	4	103442061	103443632	2.99261	15.70229	GSM1234090	Lymphoblastoid	GM19238	H3K4me1
rs1599961	4	103442368	103443874	3.79561	39.68127	GSM1420896	Lymphoblastoid	GM19114	H3K27ac
rs1599961	4	103442385	103443573	2.88165	11.81558	GSM1550943	Lymphoblastoid	GM18499	H3K4me1
rs1599961	4	103442389	103443573	3.3595	11.45663	GSM1233925	Lymphoblastoid	GM12890	H3K4me1
rs1599961	4	103442402	103443619	3.11816	12.411	GSM1234172	Lymphoblastoid	GM2588	H3K4me1
rs1599961	4	103442416	103443646	2.83581	22.82724	GSM1420883	Lymphoblastoid	GM19101	H3K27ac
rs1599961	4	103442416	103443657	3.50843	21.81794	GSM1420880	Lymphoblastoid	GM19159	H3K27ac
rs1599961	4	103442427	103443619	2.5724	9.60582	GSM1550989	Lymphoblastoid	None	H3K4me1
rs1599961	4	103442433	103443674	2.60017	29.36154	GSM1420885	Lymphoblastoid	GM19138	H3K27ac
rs1599961	4	103442435	103443580	3.1990	9.07286	GSM1550891	Lymphoblastoid	GM19114	H3K27ac
rs1599961	4	103442436	103443874	3.7858	35.919	GSM1420898	Lymphoblastoid	GM19114	H3K27ac
rs1599961	4	103442444	103443659	2.75854	16.38699	GSM1420878	Lymphoblastoid	GM18912	H3K27ac
rs1599961	4	103442445	103443628	3.40133	12.32183	GSM1550997	Lymphoblastoid	GM18501	H3K4me1
rs1599961	4	103442445	103443652	3.3910	9.7745	GSM1550875	Lymphoblastoid	None	H3K4me1
rs1599961	4	103442475	103443594	2.5328	6.90848	GSM1550847	Lymphoblastoid	GM18856	H3K4me1
rs1599961	4	103442497	103443639	2.57757	7.2546	GSM1550860	Lymphoblastoid	GM18520	H3K4me1
rs1599961	4	103442552	103443619	2.74666	11.65339	GSM1234190	Lymphoblastoid	GM2610	H3K4me1
rs1599961	4	103442554	103443736	3.3341	19.76727	GSM1420867	Lymphoblastoid	GM19193	H3K27ac
rs1599961	4	103442555	103443709	3.0708	15.50354	GSM1420852	Lymphoblastoid	None	H3K27ac
rs1599961	4	103442674	103443572	4.07967	15.83911	GSM1551012	Lymphoblastoid	GM19143	H3K4me1
rs1599961	4	103442688	103443669	2.90405	10.31824	GSM1420864	Lymphoblastoid	GM19143	H3K27ac
rs1599961	4	103442691	103443613	3.08684	9.85029	GSM1550940	Lymphoblastoid	GM19222	H3K4me1
rs1599961	4	103442695	103444282	3.57219	13.09325	GSM2644054	Hepatocyte	None	H3K4me1
rs1599961	4	103442699	103443686	3.32005	33.25833	GSM1420882	Lymphoblastoid	GM19222	H3K27ac
rs1599961	4	103442708	103443659	4.7687	16.96646	GSM1234029	Lymphoblastoid	GM18951	H3K27ac
rs1599961	4	103442722	103444205	4.3643	20.722	GSM2644048	Hepatocyte	D1 ORL UVA	H3K4me1
rs1599961	4	103442726	103443611	4.80631	12.0254	GSM1233889	B Lymphocyte	GM12878	H3K27ac
rs1599961	4	103442733	103443582	3.38956	7.0470	GSM1550993	Lymphoblastoid	GM18856	H3K27ac
rs1599961	4	103442741	103443620	2.7104	8.0067	GSM1550881	Lymphoblastoid	GM19098	H3K4me1
rs1599961	4	103442742	103443643	3.4680	7.9451	GSM1550849	Lymphoblastoid	None	H3K27ac
rs1599961	4	103442748	103443877	2.67913	12.63406	GSM1420889	Lymphoblastoid	GM18486	H3K27ac
rs1599961	4	103442753	103443602	2.8984	11.73597	GSM1420843	Lymphoblastoid	GM18507	H3K27ac
rs1599961	4	103442753	103443749	2.71086	15.77772	GSM1420895	Lymphoblastoid	GM18916	H3K27ac
rs1599961	4	103442766	103443639	3.6742	18.07501	GSM1420870	Lymphoblastoid	GM18519	H3K27ac
rs1599961	4	103442766	103443655	3.01113	16.60647	GSM1420873	Lymphoblastoid	GM18522	H3K27ac
rs1599961	4	103442766	103443666	3.20758	30.05844	GSM1420884	Lymphoblastoid	GM19137	H3K27ac
rs1599961	4	103442774	103443654	3.58639	16.57528	GSM1420846	Lymphoblastoid	GM18861	H3K27ac
rs1599961	4	103442780	103443633	3.34168	22.48649	GSM1420899	Lymphoblastoid	GM19147	H3K27ac
rs1599961	4	103442784	103443584	3.54046	7.6664	GSM1234125	Lymphoblastoid	GM19240	H3K27ac
rs1599961	4	103442785	103443595	5.6889	18.4529	GSM1234166	Lymphoblastoid	GM2588	H3K27ac
rs1599961	4	103442793	103443715	3.72054	21.4126	GSM1420851	Lymphoblastoid	None	H3K27ac
rs1599961	4	103442794	103443675	2.98857	9.99076	GSM1420854	Lymphoblastoid	GM19209	H3K27ac
rs1599961	4	103442816	103443611	3.4993	8.26797	GSM1234184	Lymphoblastoid	GM2610	H3K27ac
rs1599961	4	103442825	103443607	3.1856	14.85629	GSM1420866	Lymphoblastoid	GM19099	H3K27ac
rs1599961	4	103442834	103443626	2.96218	10.80302	GSM1234208	Lymphoblastoid	GM2630	H3K4me1
rs1599961	4	103442838	103443583	3.2430	5.39989	GSM1550809	Lymphoblastoid	None	H3K27ac
rs1599961	4	103442840	103443597	3.00278	6.8012	GSM1420844	Lymphoblastoid	GM18508	H3K27ac
rs1599961	4	103442849	103443611	3.3505	10.523	GSM1234154	Lymphoblastoid	GM2255	H3K4me1
rs1599961	4	103442856	103443614	3.13195	9.4342	GSM1550949	Lymphoblastoid	GM18498	H3K4me1
rs1599961	4	103442862	103443609	5.02149	13.6065	GSM1550863	Lymphoblastoid	GM18501	H3K27ac
rs1599961	4	103442875	103443612	2.34835	5.83502	GSM1420863	Lymphoblastoid	GM19152	H3K27ac
rs1599961	4	103442882	103443585	3.55511	8.42632	GSM1550950	Lymphoblastoid	GM19200	H3K27ac
rs1599961	4	103442889	103443648	3.45413	7.2107	GSM1551023	Lymphoblastoid	GM19210	H3K27ac
rs1599961	4	103442902	103443605	2.68397	9.00715	GSM1420897	Lymphoblastoid	GM19147	H3K27ac
rs1599961	4	103442904	103443646	2.7065	7.5019	GSM1550893	Lymphoblastoid	GM19209	H3K4me1
rs1599961	4	103442907	103443653	2.56996	8.7033	GSM1420858	Lymphoblastoid	GM19130	H3K27ac
rs1599961	4	103442922	103443894	3.75745	14.4247	GSM2644051	Hepatocyte	None	H3K4me1
rs1599961	4	103442929	103443612	3.59283	6.34997	GSM1234201	Lymphoblastoid	GM2630	H3K27ac
rs1599961	4	103442945	103443649	3.20876	5.74366	GSM1551020	Lymphoblastoid	GM19159	H3K27ac
rs1599961	4	103442949	103443678	3.0993	8.0982	GSM1550904	Lymphoblastoid	GM19137	H3K4me1
rs1599961	4	103442998	103443676	4.23576	8.50377	GSM1233959	Lymphoblastoid	GM12892	H3K27ac
rs1599961	4	103443015	103443611	3.75346	11.30349	GSM1234183	Lymphoblastoid	GM2610	H3K27ac
rs1599961	4	103443096	103443856	3.05208	8.71827	GSM2357608	Ewing sacroma	None	H3K4me1
rs1599961	4	103443117	103443639	2.9742	8.79142	GSM2711410	Epithelium	HEK293	H3K4me1
rs1599961	4	103443233	103443612	3.73308	5.98775	GSM1918638	Erythroblast	K562	H3K4me3
rs1599961	4	103443337	103443683	4.53999	9.45853	GSM1233891	B Lymphocyte	GM12878	H3K27ac
rs1599961	4	103443384	103443622	3.41459	7.33887	GSM2357618	Ewing sacroma	None	H3K56ac
rs1599961	4	103443410	103443803	8.47355	27.737	GSM1254198	B Lymphocyte	OCI-Ly3	H3K27ac
rs1599961	4	103443439	103443613	2.2403	6.84627	GSM1420871	Lymphoblastoid	GM18516	H3K27ac
rs1599961	4	103443440	103443624	2.76911	7.4256	GSM2040762	Lymphoblastoid	ID00016	H3K27ac
rs1599961	4	103443454	103443694	4.46548	8.99045	GSM2357613	Ewing sacroma	None	H3K27ac
rs1599961	4	103443466	103443975	5.82929	18.85923	GSM1254196	B Lymphocyte	HBL1	H3K27ac
rs1599961	4	103443482	103443665	3.7246	7.8814	GSM2058061	None	None	H3K4me1
rs1599961	4	103443484	103443632	4.40066	7.36603	GSM1399263	Embryonic Stem Cell	H1	H3K4me1
rs1599961	4	103443486	103443684	4.52661	8.80763	GSM669927	Chondrocyte	None	H3K4me1
rs1599961	4	103443519	103443768	2.5093	6.37763	GSM2357616	Ewing sacroma	None	H3K4me1
rs1599961	4	103443524	103443777	2.19968	7.15659	GSM2263013	Monocyte	None	H3K4me1
rs1599961	4	103443537	103443689	2.34038	17.000	GSM1057022	Monocyte	None	H3K27ac
rs1599961	4	103443560	103443955	3.11247	18.4072	GSM1057018	Monocyte	None	H3K27ac
rs2304256	19	10474163	10475694	5.35898	44.62904	GSM2067530	Epithelium	786-O	H3K4me1
rs2304256	19	10474189	10475727	7.7024	40.498	GSM2258729	Epithelium	MCF-7	H3K4me1
rs2304256	19	10474245	10475678	4.8986	19.84365	GSM2865070	None	None	H3K4me1
rs2304256	19	10474486	10476608	2.06758	6.32102	Jurkat	Blood	T Lymphocyte	H3K27me3
rs2304256	19	10474714	10476630	2.36104	6.63629	Jurkat	Blood	T Lymphocyte	H3K27me3
rs2304256	19	10474864	10475773	6.00962	20.203	GSM2258837	None	HCC1954	H3K4me1
rs2304256	19	10475054	10475724	3.40289	12.78537	GSM2648927	Embryonic Stem Cell	H9	H3K4me1
rs2304256	19	10475150	10475755	4.56733	11.10459	GSM2258722	Epithelium	MCF-7	H3K27ac
rs2304256	19	10475154	10475990	6.0695	14.962	GSM1660037	None	None	H3K27ac
rs2304256	19	10475154	10476059	5.38591	11.93379	GSM1119144	Cortex	None	H3K27ac
rs2304256	19	10475159	10475980	7.1010	15.74601	GSM1119141	Cortex	None	H3K27ac
rs2304256	19	10475166	10475793	5.15408	10.03538	GSM1119117	Cortex	None	H3K27ac
rs2304256	19	10475190	10475675	5.22867	8.8012	GSM1660034	None	None	H3K27ac
rs2304256	19	10475190	10475717	5.72388	9.62912	GSM1119140	Cortex	None	H3K27ac
rs2304256	19	10475193	10475750	5.4094	17.24563	GSM1866128	None	None	H3K4me1
rs2304256	19	10475196	10476640	2.37584	14.82138	None	Fetal Spinal Cord	None	H3K36me3
rs2304256	19	10475202	10475749	9.3072	24.0596	GSM1119127	Cortex	None	H3K27ac
rs2304256	19	10475203	10476006	7.2100	19.22863	GSM1119143	Cortex	None	H3K27ac
rs2304256	19	10475204	10475673	4.06254	20.023	GSM2793826	Leukemia	None	H3K27ac
rs2304256	19	10475205	10475996	6.52338	12.52144	GSM1119177	Cortex	None	H3K27ac
rs2304256	19	10475206	10475672	5.5000	11.42373	GSM1660046	None	None	H3K27ac
rs2304256	19	10475209	10475957	6.26096	14.53498	GSM1119126	Cortex	None	H3K27ac
rs2304256	19	10475209	10475957	6.2155	14.4417	GSM1660031	None	None	H3K27ac
rs2304256	19	10475218	10475669	6.24263	11.63025	GSM1119154	Cortex	None	H3K27ac
rs2304256	19	10475221	10475727	7.6330	14.412	GSM1119173	Cortex	None	H3K27ac
rs2304256	19	10475221	10475834	6.67472	13.631	GSM1119176	Cortex	None	H3K27ac
rs2304256	19	10475221	10475953	6.76895	13.801	GSM1119171	Cortex	None	H3K27ac
rs2304256	19	10475223	10475723	5.23077	13.78309	GSM1598022	None	None	H3K4me1
rs2304256	19	10475225	10475673	9.4244	22.05842	GSM1119247	Cortex	None	H3K27ac
rs2304256	19	10475232	10476381	3.00604	4.95504	None	Fetal Brain	None	H3K27me3
rs2304256	19	10475238	10475720	5.75291	10.035	GSM1119116	Cortex	None	H3K27ac
rs2304256	19	10475242	10475753	8.1943	16.76547	GSM1821392	None	None	H3K4me3
rs2304256	19	10475246	10475664	5.38885	10.47824	GSM1119129	Cortex	None	H3K27ac
rs2304256	19	10475273	10475966	7.0252	14.703	GSM773007	None	None	H3K4me1
rs2304256	19	10475274	10475919	4.88091	8.20754	GSM1660040	None	None	H3K27ac
rs2304256	19	10475281	10476703	2.84111	7.62193	HEK293	Embryonic Kidney	Epithelium	H3K36me3
rs2304256	19	10475291	10475891	5.30973	8.93796	GSM1119145	Cortex	None	H3K27ac
rs2304256	19	10475291	10476575	2.33019	5.47359	None	Fetal Heart	None	H3K27me3
rs2304256	19	10475301	10475914	5.54119	10.39477	GSM1119161	Cortex	None	H3K27ac
rs2304256	19	10475302	10476017	6.5887	14.763	GSM1119158	Cortex	None	H3K27ac
rs2304256	19	10475309	10475672	3.91045	11.03196	GSM1429758	Epithelium	MDA-MB-468	H3
rs2304256	19	10475319	10475687	6.07165	10.570	GSM1119137	Cortex	None	H3K27ac
rs2304256	19	10475325	10475812	3.2953	8.77102	GSM2865069	None	None	H3K27ac
rs2304256	19	10475334	10475683	4.7949	9.01563	GSM2151910	Fibroblast	None	H3K27ac
rs2304256	19	10475352	10476442	3.99082	4.8757	K562	None	Leukemia	H3K9me3
rs2304256	19	10475361	10477253	1.78545	6.8197	None	Foreskin	Keratinocyte	H3K36me3
rs2304256	19	10475387	10475871	6.01888	14.034	GSM1660038	None	None	H3K27ac
rs2304256	19	10475395	10476582	3.4495	4.78341	None	Fetal Liver	None	H3K27me3
rs2304256	19	10475398	10476278	1.9192	5.01363	None	Fetal Muscle Trunk	None	H3K36me3
rs2304256	19	10475404	10476663	2.2551	7.03495	MDA-MB-231	Breast	Epithelium	H3K36me3
rs2304256	19	10475415	10476552	2.54866	4.61165	None	None	Melanoma Cell	H3K27me3
rs2304256	19	10475419	10475787	2.8445	4.90222	GSM2865071	None	None	H3K4me1
rs2304256	19	10475428	10475759	5.92898	11.469	GSM670036	Inferior Temporal Lobe Cell	None	H3K4me1
rs2304256	19	10475437	10475945	6.8373	17.04027	GSM1660036	None	None	H3K27ac
rs2304256	19	10475440	10475745	6.36186	10.67535	GSM621654	Hepatocyte	None	H3K4me1
rs2304256	19	10475448	10475927	7.01733	15.13655	GSM1119185	Cortex	None	H3K27ac
rs2304256	19	10475449	10475655	4.68077	7.8602	GSM1866052	None	None	H3K27ac
rs2304256	19	10475453	10475687	5.47968	8.5586	GSM1119136	Cortex	None	H3K27ac
rs2304256	19	10475502	10477229	1.77873	6.1311	None	Foreskin	Keratinocyte	H3K36me3
rs2304256	19	10475521	10476312	2.40064	6.5806	None	Foreskin	Keratinocyte	H3K36me3
rs2304256	19	10475534	10475894	5.13225	7.9981	GSM1119179	Cortex	None	H3K27ac
rs2304256	19	10475547	10475712	5.6243	9.12073	GSM1119149	Cortex	None	H3K27ac
rs2304256	19	10475555	10475745	6.65557	10.14493	GSM1119186	Cortex	None	H3K27ac
rs2304256	19	10475565	10475757	4.42796	7.70858	GSM670032	None	None	H3K9ac
rs2304256	19	10475565	10476455	1.80593	5.30858	None	Foreskin	Fibroblast	H3K36me3
rs2304256	19	10475567	10475892	4.6396	9.03389	GSM1119155	Cortex	None	H3K27ac
rs2304256	19	10475589	10475930	5.6575	9.17475	GSM1119120	Cortex	None	H3K27ac
rs2304256	19	10475601	10475782	4.32555	6.14009	GSM669950	Anterior Caudate Cell	None	H3K9ac
rs2304256	19	10475604	10476036	5.6243	9.12073	GSM1119153	Cortex	None	H3K27ac
rs2304256	19	10475606	10475752	3.83859	6.59518	GSM1866091	None	None	H3K4me1
rs2304256	19	10475611	10475775	3.11885	4.55051	GSM1420160	Colon cancer cell	DKO1	H3K4me1
rs2304256	19	10475613	10475835	3.8745	6.15252	GSM1119150	Cortex	None	H3K27ac
rs2304256	19	10475617	10476012	5.36871	14.87274	GSM1660033	None	None	H3K27ac
rs2304256	19	10475624	10476024	4.2831	7.7284	GSM2644054	Hepatocyte	None	H3K4me1
rs2304256	19	10475627	10475773	4.1387	5.6045	GSM1119123	Cortex	None	H3K27ac
rs2304256	19	10475632	10476104	7.182	17.2885	GSM1660039	None	None	H3K27ac
rs2304256	19	10475634	10475780	5.76812	8.7091	GSM997258	Substantia Nigra Cell	None	H3K27ac
rs2304256	19	10475637	10475846	7.05132	12.18242	GSM916039	Hippocampus Middle Cell	None	H3K4me1
rs2304256	19	10475641	10475805	5.4113	10.52009	GSM1119139	Cortex	None	H3K27ac
rs2304256	19	10475644	10475860	4.6613	8.75992	GSM1660051	Cortex	None	H3K27ac
rs2304256	19	10475648	10475904	4.95148	8.32896	GSM1119165	Cortex	None	H3K27ac

## Sheet: Supplementary Table 6
Supplementary Table 6. Chromatin Accessibility (CistromeDB 2019)(14).
ID	chr	chromStart	chromEnd	Signal	-logP	ProfileSource	CellLine	CellType	MarkType
rs73366469	7	74033406	74034025	4.21165	23.78681	ENCSR946MVP_2	Neuroblast	SK-N-DZ	DNase
rs73366469	7	74033460	74034155	12.86483	79.21594	ENCSR503HIB_1	Cortex	None	DNase
rs73366469	7	74033511	74033993	5.2985	9.60427	GSM2264805	hiPSC-derived cells	C15	ATAC-seq
rs73366469	7	74033523	74033934	6.17393	13.119	ENCSR963ALV	Neural Progenitor Cell	None	DNase
rs73366469	7	74033525	74033985	5.67532	19.99679	ENCSR946MVP_1	Neuroblast	SK-N-DZ	DNase
rs73366469	7	74033547	74033993	3.6426	15.64736	ENCSR768OLL_1	None	None	DNase
rs73366469	7	74033549	74033788	4.65839	7.8211	GSM623513	Embryonic Stem Cell	H1	DNase
rs73366469	7	74033549	74033788	4.65839	7.8211	GSM816632	Embryonic Stem Cell	H1	DNase
rs73366469	7	74033551	74034162	20.18357	87.63699	ENCSR364MFN_2	Hepatocyte	None	DNase
rs73366469	7	74033588	74033838	3.03514	9.23617	GSM909313	Embryonic Stem Cell	H1	DNase
rs73366469	7	74033596	74033761	2.44591	5.02637	GSM1102736	Monocyte	None	DNase
rs73366469	7	74033597	74033900	7.0081	16.47961	ENCSR000FJL_1	Neuroblast	SK-N-DZ	DNase
rs1599961	4	103442823	103443590	6.6135	35.92106	GSM2679870	Monocyte	None	ATAC-seq
rs1599961	4	103442846	103443578	8.14895	39.59063	GSM2679891	Monocyte	None	ATAC-seq
rs1599961	4	103443073	103443619	11.3002	60.716	GSM2679892	Monocyte	None	ATAC-seq
rs1599961	4	103443079	103443589	7.72118	37.51624	GSM2679878	Monocyte	None	ATAC-seq
rs1599961	4	103443082	103443576	6.81818	16.5493	GSM1024783	Epithelium	MCF-7	DNase
rs1599961	4	103443103	103443589	6.92979	34.956	GSM2679890	Monocyte	None	ATAC-seq
rs1599961	4	103443124	103443598	10.836	59.1043	GSM2679898	Monocyte	None	ATAC-seq
rs1599961	4	103443151	103443604	8.92484	31.61317	GSM2679880	Monocyte	None	ATAC-seq
rs1599961	4	103443411	103443654	5.77367	8.43624	GSM1443801	Adipocyte	hMADS-3	DNase
rs1599961	4	103443421	103443588	3.2990	5.51569	GSM646564	Fibroblast	None	DNase
rs1599961	4	103443460	103443573	3.37621	6.78837	GSM1014529	Endothelial Cell	None	DNase
rs2304256	19	10475239	10475660	5.32198	18.10746	GSM1946441	Embryonic Stem Cell	hFOB	DNase
rs2304256	19	10475254	10475668	3.27409	14.114	GSM2224589	None	GP5d	DNase
rs2304256	19	10475428	10475742	5.94546	24.1429	ENCSR224IYD_2	None	None	DNase
rs2304256	19	10475441	10475714	4.19016	13.07661	ENCSR224IYD_1	None	None	DNase
rs2304256	19	10475473	10475663	4.65753	13.94302	GSM1014529	Endothelial Cell	None	DNase
rs2304256	19	10475482	10475684	5.12862	15.68361	GSM723023	Epithelium	None	DNase
rs2304256	19	10475486	10475697	6.4748	11.23802	ENCSR771DAX_2	None	None	DNase
rs2304256	19	10475499	10475684	4.81358	10.7021	ENCSR503HIB_1	Cortex	None	DNase
rs2304256	19	10475500	10475659	4.47724	7.20989	GSM2845470	Mesodermal Cell	RUES2	ATAC-seq
rs2304256	19	10475534	10475666	8.68597	14.8589	ENCSR829MXU_1	None	None	DNase
rs2304256	19	10475534	10475686	5.45228	8.5145	ENCSR829MXU_2	None	None	DNase
rs2304256	19	10475540	10475679	3.95495	5.54777	GSM1581822	Myeloid Cell	None	DNase
rs2304256	19	10475550	10475696	5.37115	9.04124	GSM1581823	Myeloid Cell	None	DNase
rs2304256	19	10475566	10475709	9.80028	21.07263	ENCSR364MFN_2	Hepatocyte	None	DNase

## Sheet: Supplementary Table 7
Supplementary Table 7. GTEx eQTL (GTEx V7 Metasoft).
ID	chr	pos	ref	alt	Ensembl_Gene_ID	NUM_OF_STUDY	PVALUE_FE	BETA_FE	STD_FE	PVALUE_RE	BETA_RE	STD_RE	PVALUE_RE2	STAT1_RE2	STAT2_RE2	PVALUE_BE	I_SQUARE	Q	PVALUE_Q	TAU_SQUARE	pval_Adipose_Subcutaneous	pval_Adipose_Visceral_Omentum	pval_Adrenal_Gland	pval_Artery_Aorta	pval_Artery_Coronary	pval_Artery_Tibial	pval_Brain_Amygdala	pval_Brain_Anterior_cingulate_cortex_BA24	pval_Brain_Caudate_basal_ganglia	pval_Brain_Cerebellar_Hemisphere	pval_Brain_Cerebellum	pval_Brain_Cortex	pval_Brain_Frontal_Cortex_BA9	pval_Brain_Hippocampus	pval_Brain_Hypothalamus	pval_Brain_Nucleus_accumbens_basal_ganglia	pval_Brain_Putamen_basal_ganglia	pval_Brain_Spinal_cord_cervical_c-1	pval_Brain_Substantia_nigra	pval_Breast_Mammary_Tissue	pval_Cells_EBV-transformed_lymphocytes	pval_Cells_Transformed_fibroblasts	pval_Colon_Sigmoid	pval_Colon_Transverse	pval_Esophagus_Gastroesophageal_Junction	pval_Esophagus_Mucosa	pval_Esophagus_Muscularis	pval_Heart_Atrial_Appendage	pval_Heart_Left_Ventricle
rs73366469	7	74033600	T	C	ENSG00000123965.12	48	2.1205e-200	-0.53004	0.017549	3.8373e-113	-0.53372	0.023610	1.3607e-200	912.261	5.7801	NA	41.4563	80.2819	0.0017800	0.010524	2.2601e-10	1.5292e-9	0.00067051	1.9067e-9	0.0000053621	2.7513e-8	0.0015557	0.0000093921	0.0027704	0.00047035	0.00034441	0.00025984	0.018174	0.00036185	0.0052646	0.087811	0.015273	2.3561e-7	0.0072638	1.1874e-8	0.031607	9.7793e-8	0.000020811	4.1711e-7	0.010147	0.0000013019	0.0000030873	0.0000013671	0.00018776
rs73366469	7	74033600	T	C	ENSG00000160828.13	48	2.7418e-115	-0.37727	0.016531	3.8059e-81	-0.37304	0.019553	7.7317e-115	520.866	2.27708	NA	24.9118	62.5931	0.063553	0.0043764	3.9956e-7	0.000083673	0.026092	0.000012165	0.0000049885	0.0000052859	0.055887	0.097516	0.042125	0.39588	0.012890	0.00038520	0.024948	0.046757	0.44982	0.34843	0.082774	0.024901	0.22610	0.000021648	0.17774	0.0000015446	0.0064197	0.00033725	0.0057166	0.000035358	0.00010194	0.00015461	0.000017421
rs73366469	7	74033600	T	C	ENSG00000189011.9	48	9.7102e-122	0.50057	0.021334	9.7102e-122	0.50057	0.021334	8.7809e-121	550.518	.	NA	.	39.8883	0.75942	.	3.6566e-7	0.0000032190	0.0064059	0.0000089879	0.0020206	0.0000080809	0.0036013	0.0079535	0.0077391	0.00051136	0.0014454	8.0077e-7	0.0017473	0.0028087	0.036268	0.00061064	0.030750	0.0000043077	0.0017572	0.0057959	0.27918	0.0000087124	0.0066933	0.0068864	0.36538	0.0029428	0.00019487	0.0000021887	0.000049489
rs73366469	7	74033600	T	C	ENSG00000205583.9	48	7.5358e-51	0.28644	0.019099	2.5225e-34	0.28207	0.023088	3.5902e-50	224.948	0.42827	NA	27.8218	65.1166	0.041095	0.0067884	0.015322	0.025996	0.0015150	3.6902e-7	0.097620	0.000059199	0.50706	0.58826	0.88933	0.10931	0.0043159	0.015651	0.072672	0.0024197	0.33948	0.17350	0.95141	0.20242	0.21671	0.082475	0.26997	0.0014627	0.014220	0.015831	0.015608	0.088334	0.00011545	0.047755	0.26147
rs73366469	7	74033600	T	C	ENSG00000225969.1	31	8.2129e-7	-0.099808	0.020244	0.000010174	-0.10343	0.023435	8.4622e-7	24.3073	1.57499	NA	18.9032	36.9928	0.17735	0.0030290	0.30123	0.000039726	0.85236	0.24656	0.16126	0.63892	NA	NA	NA	NA	NA	NA	NA	NA	NA	NA	NA	0.48968	NA	0.28131	0.75972	0.47909	0.42741	0.95031	0.054000	0.086890	0.36040	NA	NA
rs1599961	4	103443569	G	A	ENSG00000109320.7	48	0.68804	0.0023580	0.0058729	0.45451	-0.0094710	0.012663	1.7664e-19	0.16121	83.9353	NA	75.0062	188.047	8.9464e-19	0.0050402	0.99576	0.40336	0.0000045201	0.0023477	0.59445	0.062753	0.75216	0.75334	0.0052042	0.19239	0.83679	0.39516	0.24018	0.63266	0.17455	0.026982	0.46978	0.85146	0.93186	0.080034	0.46262	0.0015653	0.62948	0.017550	0.15579	0.62787	0.77498	0.00032244	0.044155
rs1599961	4	103443569	G	A	ENSG00000164039.10	48	7.3702e-43	0.10983	0.0080030	1.4187e-33	0.11258	0.0093226	7.1447e-43	188.327	3.445	NA	19.6718	58.51	0.12107	0.00076431	0.00064663	0.025712	0.30545	0.056275	0.039237	0.0000016182	0.23235	0.43004	0.90764	0.016295	0.93244	0.078478	0.74109	0.033356	0.36024	0.0012003	0.36636	0.061932	0.36685	0.00024053	0.88092	0.013555	0.11994	0.041876	0.059979	0.29084	0.039817	0.030418	0.11122
rs1599961	4	103443569	G	A	ENSG00000260651.1	37	0.084906	0.026817	0.015565	0.21256	0.026392	0.021172	0.0012625	2.9684	8.79309	NA	40.8812	60.8944	0.0058899	0.0062694	0.99182	0.15455	0.33044	0.15631	0.14842	0.66108	0.15243	0.63776	0.12993	0.063265	0.026082	NA	0.38982	NA	NA	NA	0.96269	NA	0.22342	0.69679	0.70367	0.85777	0.92136	0.40247	0.10295	0.91765	0.72454	0.35553	NA
rs2304256	19	10475652	C	A	ENSG00000099203.2	48	0.0049604	-0.018935	0.0067394	0.0049604	-0.018935	0.0067394	0.0048523	7.89381	1.34116	NA	.	43.9311	0.60044	.	0.61585	0.31464	0.61113	0.41822	0.91038	0.54314	0.37592	0.14570	0.18950	0.41469	0.57524	0.56600	0.71712	0.45835	0.97462	0.84933	0.99470	0.42085	0.77724	0.32043	0.41237	0.53960	0.93608	0.045136	0.15985	0.37149	0.38438	0.21834	0.26132
rs2304256	19	10475652	C	A	ENSG00000105397.9	48	1.7724e-56	0.091916	0.0058044	3.8352e-27	0.094341	0.0087433	6.7222e-58	250.761	10.1954	NA	47.6986	89.8638	0.00016778	0.0014976	0.00017973	0.016346	5.4593e-9	0.38351	0.030298	0.0000083310	0.54340	0.021481	0.0065437	0.81341	0.00095933	0.0041791	0.10055	0.43110	0.4668	0.010545	0.032936	0.047702	0.80800	0.000020265	0.63463	0.85131	0.010564	0.051778	0.040389	0.042102	0.19629	0.040592	0.020688
[truncated: 19 more columns]
